# Supplementary material for: Determination of Total Amino Acids in Infant Formulas, Adult Nutritionals, Dairy, and Cereal Matrixes by UHPLC–UV: Interlaboratory Validation Study, Final Action 2018.06
Source: J AOAC Int. 2022 Jun 29;105(6):1625–39. doi: 10.1093/jaoacint/qsac083 (PMC9605775; doi:10.1093/jaoacint/qsac083)
Supplement: qsac083_Supplementary_Data [file qsac083_supplementary_data.zip]

Archive with 4 entries (3 files):
- qsac083_Supplementary_Data/
- qsac083_Supplementary_Data/2206 J AOAC MLT 2018_06 - Supplementary file 2 FINAL.xlsx
- qsac083_Supplementary_Data/aoac-22-0019-File003.docx
- qsac083_Supplementary_Data/aoac-22-0019-File004.xlsx
