# Supplementary material for: Determination of Total Amino Acids in Infant Formulas, Adult Nutritionals, Dairy, and Cereal Matrixes by UHPLC–UV: Interlaboratory Validation Study, Final Action 2018.06
Source: J AOAC Int. 2022 Jun 29;105(6):1625–39. doi: 10.1093/jaoacint/qsac083 (PMC9605775; doi:10.1093/jaoacint/qsac083)
Supplement: qsac083_Supplementary_Data [file qsac083_supplementary_data.zip › qsac083_Supplementary_Data/2206 J AOAC MLT 2018_06 - Supplementary file 2 FINAL.xlsx]

## Sheet: Stats summary
	AOAC 2018.06 MLT: Statistical evaluation of the method performance										values are in mg/100g product
	Statistical summary - prior to outlier removal
	Sx = SPIFAN x; Dx = Dairy x; Cx = Cereals x
	Amino Acid	S1 Xbarbar	S1 CV(r)	S1 CV(R)2	S1 rem	S2 Xbarbar	S2 CV(r)	S2 CV(R)3	S2 rem	S3 Xbarbar	S3 CV(r)	S3 CV(R)4	S3 rem	S4 Xbarbar	S4 CV(r)	S4 CV(R)5	S4 rem	S5 Xbarbar	S5 CV(r)	S5 CV(R)6	S5 rem	S6 Xbarbar	S6 CV(r)	S6 CV(R)7	S6 rem	S7 Xbarbar	S7 CV(r)	S7 CV(R)8	S7 rem	S8 Xbarbar	S8 CV(r)	S8 CV(R)9	S8 rem	S9 Xbarbar	S9 CV(r)	S9 CV(R)10	S9 rem	D1 Xbarbar	D1 CV(r)	D1 CV(R)11	D1 rem	D2 Xbarbar	D2 CV(r)	D2 CV(R)12	D2 rem	D3 Xbarbar	D3 CV(r)	D3 CV(R)13	D3 rem
	ALANINE	539.679	2.34853	8.89132		598.802	2.6122	4.62623		547.247	5.05225	7.25922		549.333	3.57598	5.73818		59.7295	1.61218	4.1628		445.01	1.05811	4.1827		543.848	2.36143	5.49316		537.286	1.91454	4.46754		768.882	6.63739	8.71374		107.758	2.49075	5.37818		516.11	2.63168	5.35354		2756.39	1.40144	7.0807
	ARGININE	565.342	3.66168	8.21741		294.038	4.4516	5.19417		935.814	5.10305	7.69392		962.226	4.01362	4.62463		30.3362	23.7843	32.5539		328.92	3.06998	5.68605		941.929	4.04397	6.13225		455.032	1.75511	4.15855		793.146	7.48779	10.8786		114.995	3.76447	8.5334		249.735	12.0761	12.9489		3448.93	1.77937	5.85995
	ASPARTIC ACID	1293.19	3.94428	10.1343		1356.53	2.81184	4.17312		1497.27	5.40012	7.19588		1637.93	4.95005	5.07562		136.861	2.27028	6.93636		1015.14	1.25895	4.16212		1501.27	2.73973	4.68062		1251.33	1.88451	3.80215		1253.49	6.89324	8.62135		259.276	2.70786	8.93997		1143.29	3.76064	5.27057		6380.08	1.81677	8.62205
	CYSTINE	163.064	5.38357	13.7084		322.903	7.5778	13.3239		162.633	4.99605	10.9039		219.989	5.77493	11.938		20.34	4.75304	10.0147		176.533	2.16268	11.7539		162.108	4.57908	12.3756		192.351	2.27557	9.1574		153.5	9.64236	17.2763		25.8673	2.83918	7.08286		262.58	7.49536	9.33625		389.138	2.56293	10.8921
	GLUTAMIC ACID	3044.36	3.25197	9.27902		2184.85	2.59038	3.78007		2530.8	5.05849	7.3965		2113.42	3.747	4.79677		279.335	1.51941	3.55596		2235.16	0.888535	2.71349		2533.84	1.95883	3.43435		3008.59	1.90395	3.23234		2184	1.59475	3.94618		720.022	2.4078	6.74798		1949.57	3.42366	4.13813		20287.3	1.63807	9.11008
	GLYCINE	319.931	3.30951	9.03439		223.645	2.38408	6.01191		531.061	5.31441	8.20171		420.961	3.25725	5.73228		28.9176	1.99893	11.4238		203.73	1.53582	5.46127		525.035	2.3035	5.53632		275.564	2.22267	5.58269		1285.61	15.9904	17.7451		63.6711	4.19416	8.35656		228.028	5.7406	7.5999		1745.01	2.50884	6.69866
	HISTIDINE	373.613	7.5812	12.9721		215.574	7.31831	7.97968		315.584	6.0427	8.47513		385.353	21.6436	21.6436		26.6406	3.35044	14.6091		244.737	1.68822	8.25169		311.434	9.88882	9.88882		357.189	3.75552	7.45506		393.494	6.57456	6.57456		90.0419	4.52294	10.5696		189.016	5.73532	7.46545		2706.5	3.03816	7.91957
	ISOLEUCINE	788.154	1.54658	6.99584		756.125	2.7814	4.2733		609.761	5.20876	7.25032		1095.12	3.79753	4.66617		83.2779	1.40027	5.42116		626.534	1.45418	3.92357		613.011	2.81198	3.66989		796.055	1.86023	3.61697		797.446	8.64745	8.69991		175.945	2.18888	7.32849		657.277	2.61539	4.9404		4854.89	1.25011	5.68575
	LEUCINE	1411.91	1.88872	8.91024		1275.99	2.31709	3.43974		996.456	8.85445	12.0234		1791.84	4.14286	5.4217		146.626	1.16124	4.22957		1122.27	1.31034	3.13807		1020.68	2.99168	3.33185		1454.08	1.69388	2.67979		1268.15	9.42632	9.75463		327.896	1.69768	4.61055		1104.06	2.75611	3.24651		8660.85	1.1826	4.19215
	LYSINE	1164.43	5.38427	10.8486		1105.81	2.47492	3.66501		787.553	5.29106	7.4115		991.483	4.3904	4.69441		97.3521	3.30754	9.05567		895.016	2.40047	4.05834		757.55	2.75222	4.34013		1176.47	3.12089	4.29157		827.358	4.65126	6.59283		260.134	4.66713	8.79978		959.097	4.15673	4.43939		7210.08	2.61237	7.83069
	METHIONINE	473.077	4.15777	8.25796		250.913	4.06516	7.26636		334.063	5.43124	7.00525		395.261	3.64796	5.08602		32.404	3.29426	14.1444		260.93	2.06334	4.2107		378.579	0.989788	4.31041		358.849	1.75993	4.90814		339.093	3.50141	5.87734		87.4798	4.63448	8.58771		214.867	4.82925	11.5434		2655.25	2.17427	5.92766
	PHENYLALANINE	684.197	6.74452	9.29319		385.651	3.73509	5.73523		666.787	5.66921	7.31913		909.59	4.45845	4.45845		60.2312	3.40251	14.8437		454.547	2.9739	4.25707		662.215	3.50007	3.50007		642.561	2.24265	4.52936		699.912	7.24519	8.21963		167.682	5.54886	11.1505		348.353	6.33178	7.75165		4856.93	3.95793	7.98495
	PROLINE	1253.68	1.7872	7.97405		714.878	2.5863	3.96916		658.475	5.15467	7.36634		547.651	4.13776	4.99405		113.78	1.74905	4.59329		903.892	0.895158	3.10547		660.133	2.30872	3.2595		1262.11	2.18537	3.27505		1129.04	11.7587	11.8739		330.262	1.9556	5.13264		637.171	3.84524	4.18705		9892.79	1.13794	4.71984
	SERINE	826.132	2.84584	10.152		648.692	1.51082	5.69363		668.511	6.40384	14.1288		509.876	3.05509	7.22761		78.8658	1.55903	5.23318		611.206	1.28371	5.65201		681.907	2.43397	6.11992		804.078	1.78197	5.42413		629.712	4.3097	6.27666		188.651	2.67401	7.1526		554.791	2.3561	9.16195		5378.17	1.44996	8.24781
	TAURINE	50.1251	98.024	126.216		41.6705	32.5661	38.0959		43.165	6.82755	20.0897		29.2267	32.6566	32.6566		4.76122	14.1728	47.8394		39.3795	5.70233	17.8881		49.1115	6.72549	32.5526		33.1638	10.7873	58.2492		n/a	n/a	n/a		n/a	n/a	n/a		n/a	n/a	n/a		n/a	n/a	n/a
	THREONINE	706.657	2.00679	9.07402		859.266	2.42481	4.25386		493.043	5.23043	8.64636		685.635	4.05017	11.3707		86.1257	1.71939	4.63209		607.935	0.914155	4.28129		493.558	2.15361	4.49739		736.176	1.72217	3.88984		624.6	3.10581	4.98665		149.293	2.22158	5.13636		722.115	2.88421	4.5932		4048.82	1.36642	6.05426
	TYROSINE	647.779	6.88125	7.36223		344.161	2.32308	5.73298		476.45	3.44681	8.57849		824.703	5.61263	6.10101		59.0887	3.53303	18.2842		451.057	2.84782	6.02697		477.336	4.39792	6.03746		657.504	2.133	4.27358		617.567	10.1373	11.0754		176.527	0.917959	7.69334		289.446	7.53536	10.5671		5480.98	3.5605	7.02258
	VALINE	882.262	1.61351	8.37272		696.82	2.50627	4.61148		613.285	5.28083	8.38589		1265.32	3.6839	5.62917		87.1985	1.41888	5.04966		676.089	1.06649	3.17063		623.536	2.96898	4.15136		892.577	1.6951	3.65736		912.704	8.84744	8.84744		210.227	2.04983	5.92936		617.054	2.36475	5.03651		6088.79	0.864653	5.63167
	Statistical summary - after removal of outliers
	Removed outliers are indicated in the "rem" columns with the laboratory number followed by (C), (G), or (DG) for Cochran, Grubbs, and Double Grubbs, respectively.
	Amino Acid	S1 Xbarbar	S1 CV(r)	S1 CV(R)2	S1 rem	S2 Xbarbar	S2 CV(r)	S2 CV(R)3	S2 rem	S3 Xbarbar	S3 CV(r)	S3 CV(R)4	S3 rem	S4 Xbarbar	S4 CV(r)	S4 CV(R)5	S4 rem	S5 Xbarbar	S5 CV(r)	S5 CV(R)6	S5 rem	S6 Xbarbar	S6 CV(r)	S6 CV(R)7	S6 rem	S7 Xbarbar	S7 CV(r)	S7 CV(R)8	S7 rem	S8 Xbarbar	S8 CV(r)	S8 CV(R)9	S8 rem	S9 Xbarbar	S9 CV(r)	S9 CV(R)10	S9 rem	D1 Xbarbar	D1 CV(r)	D1 CV(R)11	D1 rem	D2 Xbarbar	D2 CV(r)	D2 CV(R)12	D2 rem	D3 Xbarbar	D3 CV(r)	D3 CV(R)13	D3 rem
	ALANINE	539.679	2.34853	8.89132		598.73	1.18449	4.54903	2(C)	539.278	1.73326	4.52828	2(C)	547.911	1.41421	5.45992	2(C)	59.7295	1.61218	4.1628		445.01	1.05811	4.1827		547.803	1.50685	4.97563	15(C)	537.286	1.91454	4.46754		780.699	1.47939	5.58433		107.758	2.49075	5.37818		516.11	2.63168	5.35354		2756.39	1.40144	7.0807
	ARGININE	565.342	3.66168	8.21741		294.337	2.64703	4.72304	2(C)	921.034	1.83698	4.81464	2(C)	958.005	2.01028	3.82012	2(C)	32.8693	4.4734	5.60733	15(C) remove 1, then 12+14(DG)	328.92	3.06998	5.68605		931.727	2.10977	4.58138		455.032	1.75511	4.15855		801.499	2.71206	4.03423	15(G) then 9(C)	114.995	3.76447	8.5334		256.428	7.36383	7.36383	15(G)	3448.93	1.77937	5.85995
	ASPARTIC ACID	1288.15	0.864977	4.85652	15(C) then 2(C)	1356.53	2.81184	4.17312		1474.06	2.49798	3.93212	2(C)	1637.93	4.95005	5.07562		136.861	2.27028	6.93636		1015.14	1.25895	4.16212		1501.27	2.73973	4.68062		1251.33	1.88451	3.80215		1234.5	1.78684	5.5336	9(C)	259.276	2.70786	8.93997		1148.04	2.09398	4.83391	4(C)	6380.08	1.81677	8.62205
	CYSTINE	163.064	5.38357	13.7084		315.987	1.69466	11.3914	2(C)	161.599	2.71873	11.0754	2(C)	219.989	5.77493	11.938		20.34	4.75304	10.0147		176.533	2.16268	11.7539		162.108	4.57908	12.3756		187.969	1.2672	6.49271	14(C)	150.102	1.79274	15.5054	9(C)	25.8673	2.83918	7.08286		258.889	1.71005	6.5705	6(C) then 4(C)	389.138	2.56293	10.8921
	GLUTAMIC ACID	3030.59	0.747963	3.57888	15(C) then 2(C)	2181.68	1.42605	3.59755	2(C)	2491.34	1.93902	4.38995	2(C)	2111.93	0.954252	3.6331	2(C) then 3(C)	279.335	1.51941	3.55596		2235.16	0.888535	2.71349		2546.41	1.23753	2.9417	15(C)	3008.59	1.90395	3.23234		2184	1.59475	3.94618		720.022	2.4078	6.74798		1949.57	3.42366	4.13813		20287.3	1.63807	9.11008
	GLYCINE	325.871	1.58882	8.18996	15(C) then 14(G)	222.681	1.27053	5.98634	2(C)	521.186	2.11672	4.4356	2(C)	420.961	3.25725	5.73228		27.3641	2.36277	4.09229	12+14(DG)	203.73	1.53582	5.46127		525.035	2.3035	5.53632		275.564	2.22267	5.58269		1356.74	1.48887	5.99209	9(C) then 15(G)	62.2362	4.30438	5.25364	12(G)	228.028	5.7406	7.5999		1745.01	2.50884	6.69866
	HISTIDINE	362.924	1.70896	9.19466	15(C) then 14(C)	216.366	0.692505	6.62224	15(C) then 2(C)	315.584	6.0427	8.47513		396.06	1.99159	4.8579	2(C) then 15(C)	24.8172	1.95502	3.97026	12+14(DG)	244.737	1.68822	8.25169		313.217	3.09321	5.44789	15(C)	362.226	0.842253	6.84699	14(C) then 11(C)	394.688	1.31578	4.27974	15(C)	88.4706	1.33372	3.80397	12(C) then 2(C)	187.184	3.25789	6.293		2706.5	3.03816	7.91957
	ISOLEUCINE	774.127	1.02376	3.92272	2(G)	756.312	1.71524	4.17707	2(C)	601.019	2.51607	4.68071	2(C)	1087.87	1.22567	3.4232	2(C)	83.2779	1.40027	5.42116		626.534	1.45418	3.92357		613.011	2.81198	3.66989		796.055	1.86023	3.61697		783.991	0.693449	2.87561	9(C)	175.945	2.18888	7.32849		670.643	2.81936	2.81936	2+9(DG)	4854.89	1.25011	5.68575
	LEUCINE	1376.72	1.1876	3.40174	2(C)	1271.9	0.9443	3.06786	2(C)	998.42	2.01483	2.64263	2(C) then 12(C)	1773.19	1.21625	3.29169	2(C)	147.411	0.529329	4.08515	2(C)	1122.27	1.31034	3.13807		1020.68	2.99168	3.33185		1454.08	1.69388	2.67979		1242.19	0.933533	2.40495	9(C)	331.274	0.8481	3.44279	2(C)	1104.06	2.75611	3.24651		8660.85	1.1826	4.19215
	LYSINE	1182.88	2.05301	8.26051	15(C) then 2(G)	1105.81	2.47492	3.66501		775.349	2.45836	4.43441	2(C)	991.483	4.3904	4.69441		97.4049	1.67949	9.42095	3(C)	895.213	1.39587	4.00757	3(C)	757.55	2.75222	4.34013		1176.47	3.12089	4.29157		819.551	2.06649	5.29284	9(C)	260.134	4.66713	8.79978		959.097	4.15673	4.43939		7210.08	2.61237	7.83069
	METHIONINE	464.074	1.14208	5.86128	15(C) then 2(C)	250.913	4.06516	7.26636		329.747	2.39559	4.58987	2(C)	392.864	2.34549	4.45065	2(C)	30.2423	3.28715	5.86352	12+14(DG)	260.93	2.06334	4.2107		378.579	0.989788	4.31041		358.849	1.75993	4.90814		335.618	1.06188	4.43738	9(C)	87.4798	4.63448	8.58771		214.867	4.82925	11.5434		2655.25	2.17427	5.92766
	PHENYLALANINE	661.162	1.25379	2.84052	15(C) then 2(C)	385.651	3.73509	5.73523		656.283	1.43512	4.22396	2(C) then 6(C)	903.857	2.4697	3.03665	2(C)	57.4414	3.22735	5.6717	12(G)	454.547	2.9739	4.25707		662.215	3.50007	3.50007		642.561	2.24265	4.52936		688.553	2.92638	4.29584	9(C)	164.352	1.24786	3.29979	12(C) then 2(C)	341.441	1.4087	5.58254	6(C) then 4(C)	4856.93	3.95793	7.98495
	PROLINE	1226.07	1.11878	3.26888	2(C)	712.244	1.22221	3.60077	2(C)	646.182	1.60803	2.08275	2(C)	543.551	2.29122	3.76113	2(C)	113.78	1.74905	4.59329		903.892	0.895158	3.10547		660.133	2.30872	3.2595		1265.86	1.00962	2.94051	14(C)	1156.41	1.82476	3.05472	9(C)	334.025	0.772243	3.81341	2(C)	635.356	1.74191	3.47429	6(C)	9892.79	1.13794	4.71984
	SERINE	805.993	1.9562	6.41762	2(C)	648.692	1.51082	5.69363		673.569	2.61822	6.49404	2(C) then 12(G)	504.13	1.99155	6.33853	2(C)	78.8658	1.55903	5.23318		611.206	1.28371	5.65201		681.907	2.43397	6.11992		804.078	1.78197	5.42413		633.881	1.20405	5.33412	9(C)	190.402	1.31862	6.74936	2(C)	554.791	2.3561	9.16195		5378.17	1.44996	8.24781
	TAURINE	33.9994	3.58839	28.1969	15(C) then 14(C)	38.0561	7.70577	16.0381	15(C)	41.5487	3.77373	17.2813	2(C)	31.0312	5.20147	19.1227	2(C) then 14(C)	3.93392	9.94865	13.4499	14(C)	39.3795	5.70233	17.8881		53.3974	6.48757	14.4354	10(G)	27.3653	6.51166	21.9122	15(C)	n/a	n/a	n/a		n/a	n/a	n/a		n/a	n/a	n/a		n/a	n/a	n/a
	THREONINE	691.974	0.707552	5.23801	2(C) then 15(C)	855.752	0.859856	3.9098	2(C)	483.143	1.47846	4.52253	2(C)	699.46	2.5695	4.69098	2(C) then 15(G)	86.1257	1.71939	4.63209		607.935	0.914155	4.28129		495.934	1.3172	4.2154	15(C)	736.176	1.72217	3.88984		619.939	1.01255	4.0264	9(C)	150.852	1.02242	4.03808	2(C)	719.295	1.71732	4.35315	6(C)	4048.82	1.36642	6.05426
	TYROSINE	654.87	0.863852	5.09049	15(C) then 14(C)	342.073	1.12231	5.54914	14(C)	465.378	3.57684	4.74272	12(G)	830.726	3.18167	4.79115	15(C)	55.3906	3.79415	5.1713	12(G)	450.988	1.7587	6.15288	3(C)	477.336	4.39792	6.03746		657.504	2.133	4.27358		602.533	2.84	4.27099	9(C)	172.161	0.829395	3.52348	12(G)	289.446	7.53536	10.5671		5480.98	3.5605	7.02258
	VALINE	863.354	0.692214	4.63154	2(C)	698.888	0.647095	4.07569	2(C) then 6(C)	602.43	2.47654	5.32075	2(C)	1252.73	0.861904	4.03249	2(C)	87.1985	1.41888	5.04966		676.089	1.06649	3.17063		623.536	2.96898	4.15136		892.577	1.6951	3.65736		898.705	0.916508	3.40647	9(C)	212.445	0.993686	5.12638	2(C)	617.054	2.36475	5.03651		6088.79	0.864653	5.63167
[truncated: 16 more columns]
