# Supplementary material for: Determination of Total Amino Acids in Infant Formulas, Adult Nutritionals, Dairy, and Cereal Matrixes by UHPLC–UV: Interlaboratory Validation Study, Final Action 2018.06
Source: J AOAC Int. 2022 Jun 29;105(6):1625–39. doi: 10.1093/jaoacint/qsac083 (PMC9605775; doi:10.1093/jaoacint/qsac083)
Supplement: qsac083_Supplementary_Data [file qsac083_supplementary_data.zip › qsac083_Supplementary_Data/aoac-22-0019-File004.xlsx]

## Sheet: AOAC 2018_06 MLT - all values
	AOAC 2018.06 MLT: All results (values in mg/100g product)
	Removed because labs were systematically higher or lower than average - all results from the labs were considered invalid
	Removed when a particular trend is seen for one amino acid across matrices - only selected results from the labs were considered invalid
	Removed because of Cochran, Grubbs, or Double Grubbs
		Sample	4	5	1	6	7	3	8	2	26	25	11	12	13	9	10	15	14	16	19	18	17	24	21	22	20	23	27	29	28	31	30	32
		Name	NIST 1869	NIST 1869	IF, partially hydrolyzed, milk-based	IF, partially hydrolyzed, milk-based	IF, partially hydrolyzed, soy-based	IF, partially hydrolyzed, soy-based	IF, elemental, amino acid based	IF, elemental, amino acid based	IF, ready-to-feed, milk based	IF, ready-to-feed, milk based	IF, milk based	IF, milk based	IF, soy based	IF, soy based	Toddler formula, milk based	Toddler formula, milk based	Adult nutritional powder, low fat	Adult nutritional powder, low fat	muva M-0142 - UHT skimmed milk	muva M-0142 - UHT skimmed milk	muva MO-0614 – Whey Powder	muva MO-0614 – Whey Powder	muva CA-0904 – Sodium Caseinate	muva CA-0904 – Sodium Caseinate	NIST SRM 1549a - Whole Milk Powder	NIST SRM 1549a - Whole Milk Powder	Bran pet food	Bran pet food	Dry pet food	Dry pet food	NIST SRM 3233 – Fortified breakfast cereal	NIST SRM 3233 – Fortified breakfast cereal
		Short Name	NIST 1869	NIST 1869	IF PH (milk)	IF PH (milk)	IF PH (soy)	IF PH (soy)	IF (AA)	IF (AA)	IF RTF (milk)	IF RTF (milk)	IF (milk)	IF (milk)	IF (soy)	IF (soy)	Toddler (milk)	Toddler (milk)	Adult (low fat)	Adult (low fat)	UHT skim	UHT skim	Whey powder	Whey powder	Na Cas	Na Cas	WMP	WMP	Bran PF	Bran PF	Dry PF	Dry PF	Cereal	Cereal
		Matrix ID	SPIFAN 1	SPIFAN 1	SPIFAN 2	SPIFAN 2	SPIFAN 3	SPIFAN 3	SPIFAN 4	SPIFAN 4	SPIFAN 5	SPIFAN 5	SPIFAN 6	SPIFAN 6	SPIFAN 7	SPIFAN 7	SPIFAN 8	SPIFAN 8	SPIFAN 9	SPIFAN 9	Dairy 1	Dairy 1	Dairy 2	Dairy 2	Dairy 3	Dairy 3	Dairy 4	Dairy 4	Cereals 1	Cereals 1	Cereals 2	Cereals 2	Cereals 3	Cereals 3
	Laboratory	amino acid	KGSZ273	LTCT316	KDOX966	ATAN351	SWUO667	MYHK654	ECHL425	UOPM297	XKIP216	HYJU890	CULF358	GBZC169	TJHR217	OACN211	EFXN778	BFAO941	LYNY751	PZGP859	DRGF365	QUET169	RJVA742	BBCV185	JNGK357	JGMT273	TKEH387	ADKC392	FMRM737	GHJR749	HWEU817	GXGS856	ZNDB409	YWRU223
	Laboratory 1	ALANINE	1349.14	1773.73	1523.66	1634.24	1446.35	1350.9	1346.39	1474.81	66.4038	68.9165	741.432	739.963	1019.31	2498.64	959.775	944.139	1352.79	1315.6	120.862	117.678	530.825	526.741	3015.62	2903.98	885.543	877.777	1095.17	1130.08	1931.63	1874.37	722.039	1264
	Laboratory 2	ALANINE	656.899	624.187	566.45	632.607	565.557	688.317	606.243	520.869	56.7218	54.1776	439.932	430.041	531.542	541.561	534.485	530.638	768.747	755.035	104.167	95.3905	474.042	470.279	2593.35	2629.07	755.665	787.64	396.683	397.417	720.487	695.653	258.108	256.407
	Laboratory 3	ALANINE	562.877	560.144	621.438	622.786	558.342	572.765	530.363	550.394	61.2925	58.6182	450.204	464.319	577.087	553.157	536.141	554.596	807.987	788.297	110.025	110.973	547.98	518.974	2947.41	2936.48	827.062	785.545	428.058	413.042	842.775	809.726	266.443	263.768
	Laboratory 4	ALANINE	560	559	629	628	564	571	582	573	63	63	462	463	562	555	555	565	817	807	116	116	496	534	2748	2826	866	873	449	451	797	781	225	293
	Laboratory 5	ALANINE	342.51	335.086	415.912	405.159	362.318	360.649	350.818	355.242	37.4299	40.5217	279.28	294.164	356.799	353.476	355.031	350.755	511.639	506.496	69.2952	70.4796	339.424	340.935	1694.95	1862.1	583.836	552.93	274.919	276.727	423.664	420.085	169.302	165.668
	Laboratory 6	ALANINE	563	555	627	621	544	564	564	582	62	63	462	458	571	582	569	549	800	811	114	114	561	542	2890	2900	840	819	447	438	777	785	286	292
	Laboratory 7	ALANINE	457	458.5	561.7	545	491	501.6	500.8	499.4			403.4	400.4	498.3	502.8	496.1	504.6	714.6	705.3			475.6	666.2	2236.4	2358.3	727.7	735.4	408.9	406	720.6	740.7	267.5	275.8
	Laboratory 8	ALANINE	492.75	487.15	551.53	546.44	497.86	499.41	507.32	498.38	57.81	57.62	418.05	417.71	515.08	515.3	506.64	509.12	739.11	739.84	99.45	104.85	507.58	490.73	2643.91	2681.52	781.9	782.82	400.21	404.75	748.39	725.45	262.65	260.11
	Laboratory 9	ALANINE	525.58	517.61	582.23	584.51	545.21	529.6	531.48	534	58.98	58.52	432.88	435.14	529.47	527.93	529.87	528.38	767.58	533.85	105.6	106.15	491.52	500.24	2726.47	2730.66	766.4	800.71	425.64	426.53	759.86	755.37	275.77	273.33
	Laboratory 10	ALANINE	533.689	532.642	599.757	601.337	545.84	539.231	549.333	547.297			439.474	439.748	537.344	540.358	533.349	539.671	790.443	787.825
	Laboratory 11	ALANINE	550.8	552.1	596.6	593.6	564.1	562.6	576.4	566.5			442.4	454.6	555.6	574.3	542	549.9	814.5	772.8			543.75	530	3067	3036	876	881.25	441.8	440.3	786.5	765.2	282.8	269.5
	Laboratory 12	ALANINE	555.368	560.476	613.876	636.3	516.492	531.306	589.356	580.84	59.58	59.39	474.204	474.948	581.816	591.98	571.792	574.828	847.872	839.688	105.25	103.69	538.59	557.02	2950.77	2812.53	866.33	869.57	420.191	409.493	765.986	747.857	272.383	269.92
	Laboratory 13	ALANINE	461.576	456.27	539.767	535.202	478.555	475.362	497.051	492.122	59.6246	59.0154	441.033	402.03	466.868	469.275	484.43	484.087	790.572	695.18	106.483	107.597	483.695	495.354	2431.62	2469.94	808.081	811.735	396.401	399.453	659.469	652.053	259.217	258.383
	Laboratory 14	ALANINE	493.13	502.94	570.39	567.3	521.94	508.87	501.41	504.64	60.95	62.27	417.85	416.11	510.48	503.05	477.99	514.6	693.22	686.11	113.36	109.13	489.83	501.67	2416.3	2393.82	779.01	758.19	417.35	416.18	700.91	755.41	290.76	273.05
	Laboratory 15	ALANINE	487.1	440.5	580.6	600.9	514.4	534.6	539.2	550.3	59	59.2	446.8	450.8	528.1	480.5	525.9	522.4	772.4	775.1	105.1	106.5	513.75	513.25	2591.25	2607.25	796.25	820.75	402.5	404.8	687.5	720.3	265.6	268.2
		Sample	4	5	1	6	7	3	8	2	26	25	11	12	13	9	10	15	14	16	19	18	17	24	21	22	20	23	27	29	28	31	30	32
		Name	NIST 1869	NIST 1869	IF, partially hydrolyzed, milk-based	IF, partially hydrolyzed, milk-based	IF, partially hydrolyzed, soy-based	IF, partially hydrolyzed, soy-based	IF, elemental, amino acid based	IF, elemental, amino acid based	IF, ready-to-feed, milk based	IF, ready-to-feed, milk based	IF, milk based	IF, milk based	IF, soy based	IF, soy based	Toddler formula, milk based	Toddler formula, milk based	Adult nutritional powder, low fat	Adult nutritional powder, low fat	muva M-0142 - UHT skimmed milk	muva M-0142 - UHT skimmed milk	muva MO-0614 – Whey Powder	muva MO-0614 – Whey Powder	muva CA-0904 – Sodium Caseinate	muva CA-0904 – Sodium Caseinate	NIST SRM 1549a - Whole Milk Powder	NIST SRM 1549a - Whole Milk Powder	Bran pet food	Bran pet food	Dry pet food	Dry pet food	NIST SRM 3233 – Fortified breakfast cereal	NIST SRM 3233 – Fortified breakfast cereal
		Short Name	NIST 1869	NIST 1869	IF PH (milk)	IF PH (milk)	IF PH (soy)	IF PH (soy)	IF (AA)	IF (AA)	IF RTF (milk)	IF RTF (milk)	IF (milk)	IF (milk)	IF (soy)	IF (soy)	Toddler (milk)	Toddler (milk)	Adult (low fat)	Adult (low fat)	UHT skim	UHT skim	Whey powder	Whey powder	Na Cas	Na Cas	WMP	WMP	Bran PF	Bran PF	Dry PF	Dry PF	Cereal	Cereal
		Matrix ID	SPIFAN 1	SPIFAN 1	SPIFAN 2	SPIFAN 2	SPIFAN 3	SPIFAN 3	SPIFAN 4	SPIFAN 4	SPIFAN 5	SPIFAN 5	SPIFAN 6	SPIFAN 6	SPIFAN 7	SPIFAN 7	SPIFAN 8	SPIFAN 8	SPIFAN 9	SPIFAN 9	Dairy 1	Dairy 1	Dairy 2	Dairy 2	Dairy 3	Dairy 3	Dairy 4	Dairy 4	Cereals 1	Cereals 1	Cereals 2	Cereals 2	Cereals 3	Cereals 3
	Laboratory	amino acid	KGSZ273	LTCT316	KDOX966	ATAN351	SWUO667	MYHK654	ECHL425	UOPM297	XKIP216	HYJU890	CULF358	GBZC169	TJHR217	OACN211	EFXN778	BFAO941	LYNY751	PZGP859	DRGF365	QUET169	RJVA742	BBCV185	JNGK357	JGMT273	TKEH387	ADKC392	FMRM737	GHJR749	HWEU817	GXGS856	ZNDB409	YWRU223
	Laboratory 1	ARGININE	1417.34	1777.93	822.435	783.686	2588.33	2273.25	2292.89	2503.24	36.9686	37.5187	581.353	581.005	1860.33	4356.94	861.495	790.352	1501.64	1475.89	118.496	116.33	269.818	265.829	3591	3659.26	903.849	916.368	1263.61	1277	2443.01	2291.93	641.673	1319.14
	Laboratory 2	ARGININE	680.578	649.721	265.78	316.329	978.199	1189.02	1084.11	924.75	33.0959	31.254	325.268	316.303	902.926	936.456	448.092	451.938	784.139	779.66	108.368	97.9232	242.494	245.522	3224.23	3275.4	830.983	831.349	438.23	446.527	829.06	745.216	243.552	244.8
	Laboratory 3	ARGININE	553.03	560.366	285.515	289.986	941.913	956.574	961.002	967.231	29.7221	34.1493	334.12	323.29	961.692	978.059	477.485	481.005	792.911	791.201	115.556	113.685	265.396	254.384	3396.99	3569.3	862.121	874.693	522.024	541.1	943.821	844.613	290.064	296.411
	Laboratory 4	ARGININE	520	565	280	297	929	941	970	945	36	35	313	328	924	918	449	437	817	830	119	119	281	256	3501	3537	887	890	438	466	805	843	370	259
	Laboratory 5	ARGININE	370.722	374.513	195.927	205.28	621.118	619.447	634.084	627.687	23.819	23.6759	213.349	216.794	625.756	649.424	316.657	292.979	526.826	536.764	77.1131	74.0675	160.485	190.701	2372.05	2317.72	622.038	610.283	323.111	321.363	723.924	704.95	197.953	194.959
	Laboratory 6	ARGININE	528	529	271	281	936	882	929	919	33	32	320	325	925	935	447	441	780	795	114	113	290	254	3440	3410	819	819	444	440	846	813	263	262
	Laboratory 7	ARGININE	441.4	451.7	501.7	510	1190.1	1226.3	1056.2	894.3			415.1	448.3	1196.6	1216.4	562.9	647.2	2718.5	2854.1			465.5	0	2087.6	2861.1	746.9	781.2	0	40.9	110.4	4.5	33.1	0
	Laboratory 8	ARGININE	541.22	528.41	279.98	289.43	890.39	893.02	922.66	908.03	32.68	32.68	325.12	325.78	916.36	925.16	448.1	454.51	778.44	783.01	114.81	111.28	271.08	250.01	3314.76	3328.87	832.14	844.92	449.36	450.77	880.65	855.46	253.49	254.46
	Laboratory 9	ARGININE	565.15	563.42	305.96	305.02	960.67	955.83	986.48	990.3	34.21	33.41	338.42	349	982.78	952.78	477.29	473.84	822.06	995.28	113.2	113.44	255.65	247.31	3390.2	3413.39	822.15	871	486.43	494.14	901.94	892.92	265.62	266.09
	Laboratory 10	ARGININE	555.75	557.011	297.585	299.903	934.401	924.474	955.537	946.788			323.601	331.745	938.441	932.672	447.801	454.682	798.794	795.031
	Laboratory 11	ARGININE	529.4	522.6	282.3	289.5	893.1	906.6	915.2	912.3			301.2	296.5	860.5	909.4	413.9	441.3	765	778.1			253.5	235	3593.75	3579	852.25	840	437.9	439.2	814.1	794.8	242.5	226.4
	Laboratory 12	ARGININE	607.78	594.616	315.356	319.92	878.709	914.037	1017.49	1019.33	42.58	40.57	345.412	350.052	992.864	1011.25	479.392	480.756	867.712	857.604	139.19	130.57	269.5	270.15	3819.4	3986.99	904.7	918.3	466.664	452.007	858.682	862.296	260.454	261.077
	Laboratory 13	ARGININE	393.471	400.696	208.844	223.906	781.814	745.523	747.45	763.944	28.9784	25.7835	262.443	237.673	747.929	740.21	345.591	330.113	676.208	631.372	88.3314	96.9091	192.022	200.33	2762.75	2857.48	782.574	794.949	396.397	404.9	673.128	651.276	222.056	216.12
	Laboratory 14	ARGININE	636.61	591.46	298.45	317.63	1012.48	983.28	952.23	1019.73	17.21	18.39	347.85	379.58	1121.72	966.18	461.51	474.4	772.59	860.79	116.56	121.92	207.73	266.98	3429.59	3349.29	807.53	859.84	440.72	532.54	881.34	797.29	251.7	249.2
	Laboratory 15	ARGININE	497.7	560.7	282.4	298.8	846.7	840.5	982.5	940.3	0	30.1	306.6	330.4	890.4	840.8	428.7	442	503.6	701.3	109.4	99	135.25	243.75	3246.25	3173.25	808.75	838	219.9	219	774.8	797.3	234.5	210.7
		Sample	4	5	1	6	7	3	8	2	26	25	11	12	13	9	10	15	14	16	19	18	17	24	21	22	20	23	27	29	28	31	30	32
		Name	NIST 1869	NIST 1869	IF, partially hydrolyzed, milk-based	IF, partially hydrolyzed, milk-based	IF, partially hydrolyzed, soy-based	IF, partially hydrolyzed, soy-based	IF, elemental, amino acid based	IF, elemental, amino acid based	IF, ready-to-feed, milk based	IF, ready-to-feed, milk based	IF, milk based	IF, milk based	IF, soy based	IF, soy based	Toddler formula, milk based	Toddler formula, milk based	Adult nutritional powder, low fat	Adult nutritional powder, low fat	muva M-0142 - UHT skimmed milk	muva M-0142 - UHT skimmed milk	muva MO-0614 – Whey Powder	muva MO-0614 – Whey Powder	muva CA-0904 – Sodium Caseinate	muva CA-0904 – Sodium Caseinate	NIST SRM 1549a - Whole Milk Powder	NIST SRM 1549a - Whole Milk Powder	Bran pet food	Bran pet food	Dry pet food	Dry pet food	NIST SRM 3233 – Fortified breakfast cereal	NIST SRM 3233 – Fortified breakfast cereal
		Short Name	NIST 1869	NIST 1869	IF PH (milk)	IF PH (milk)	IF PH (soy)	IF PH (soy)	IF (AA)	IF (AA)	IF RTF (milk)	IF RTF (milk)	IF (milk)	IF (milk)	IF (soy)	IF (soy)	Toddler (milk)	Toddler (milk)	Adult (low fat)	Adult (low fat)	UHT skim	UHT skim	Whey powder	Whey powder	Na Cas	Na Cas	WMP	WMP	Bran PF	Bran PF	Dry PF	Dry PF	Cereal	Cereal
		Matrix ID	SPIFAN 1	SPIFAN 1	SPIFAN 2	SPIFAN 2	SPIFAN 3	SPIFAN 3	SPIFAN 4	SPIFAN 4	SPIFAN 5	SPIFAN 5	SPIFAN 6	SPIFAN 6	SPIFAN 7	SPIFAN 7	SPIFAN 8	SPIFAN 8	SPIFAN 9	SPIFAN 9	Dairy 1	Dairy 1	Dairy 2	Dairy 2	Dairy 3	Dairy 3	Dairy 4	Dairy 4	Cereals 1	Cereals 1	Cereals 2	Cereals 2	Cereals 3	Cereals 3
	Laboratory	amino acid	KGSZ273	LTCT316	KDOX966	ATAN351	SWUO667	MYHK654	ECHL425	UOPM297	XKIP216	HYJU890	CULF358	GBZC169	TJHR217	OACN211	EFXN778	BFAO941	LYNY751	PZGP859	DRGF365	QUET169	RJVA742	BBCV185	JNGK357	JGMT273	TKEH387	ADKC392	FMRM737	GHJR749	HWEU817	GXGS856	ZNDB409	YWRU223
	Laboratory 1	ASPARTIC ACID	3284.68	4468.55	3286.86	3688.12	3924.34	3561.66	4157.62	4457.2	148.334	160.564	1546.74	1589.16	2523.44	6687.7	2202.53	2021.44	1960.83	2000.38	299.305	289.439	1203.89	1157.26	7344.91	6994.22	2195.4	2075.17	1504.59	1648.81	4305.69	4112.78	984.37	1681.1
	Laboratory 2	ASPARTIC ACID	1615.74	1519.34	1304.69	1441.41	1558.56	1900.18	1845.92	1580.95	129.138	123.88	1024.99	1005.7	1500.21	1531.81	1274.52	1260.65	1240.63	1216.28	237.379	222.418	1043.05	1036.19	5963.35	6029.7	1796.29	1792.99	563.895	560.295	1650.86	1595.61	344.396	336.116
	Laboratory 3	ASPARTIC ACID	1339.92	1335.9	1357.91	1383.67	1493.2	1580.57	1495.98	1634.69	136.881	129.876	986.151	1032.01	1596.3	1486.48	1190.21	1248.42	1261.51	1194.46	263.152	263.835	1201.1	1136.19	6924.57	6840.65	1947.3	1815.56	638.846	607.098	2084.98	2055.57	372.089	366.632
	Laboratory 4	ASPARTIC ACID	1358	1351	1413	1398	1550	1556	1696	1708	148	154	1038	1045	1568	1520	1277	1301	1267	1279	282	274	1019	1182	5867	6193	2059	2059	637	649	1823	1809	219	394
	Laboratory 5	ASPARTIC ACID	762.128	734.788	862.545	902.138	963.745	968.907	1051.43	1030.68	76.5038	91.6954	647.812	663.244	950.064	953.024	837.927	930.102	780.276	735.314	158.159	160.08	725.283	678.832	3436.76	4060.44	1358.55	1238.67	360.663	368.524	761.81	757.454	196.936	182.466
	Laboratory 6	ASPARTIC ACID	1410	1370	1480	1410	1460	1560	1580	1710	145	147	1090	1080	1630	1630	1370	1320	1300	1330	279	278	1240	1240	6910	6930	2070	1870	681	670	1900	1850	406	411
	Laboratory 7	ASPARTIC ACID	1069.9	1040.8	1419.3	1384.9	1534.5	1552.4	1743.8	1672.1			82.7	1086.9	1546.1	1566.9	1308.5	1327.5	1213.9	1274.5			1045	0	5015.7	5112.9	1689.1	1647.6	586.7	572.5	1599.8	1713.8	335.8	371.8
	Laboratory 8	ASPARTIC ACID	1205.74	1196.61	1270.01	1255.83	1384.11	1395.93	1540.56	1540.71	137.79	135.13	972.22	977.02	1443	1440.64	1228.25	1204	1185.71	1187.63	239.47	260.53	1154.1	1135.38	6393.42	6480.08	1938.66	1929.57	604.21	610.29	1795.92	1743.95	368.08	365.69
	Laboratory 9	ASPARTIC ACID	1291.5	1278.76	1335.98	1358.01	1487.29	1477.11	1630.66	1642.18	136.87	136.28	1012.64	1007.12	1497.9	1490.47	1265.59	1271.92	1246.79	1639.88	258.33	258.79	1108.81	1121.67	6589.65	6585.87	1855.64	1945.36	632.04	636.18	1823.71	1829.84	382.45	377.92
	Laboratory 10	ASPARTIC ACID	1260.92	1252.84	1312.83	1320.87	1451.34	1438.76	1608.19	1609.58			989.154	984.892	1455.55	1476.29	1228.8	1244.56	1212.56	1228.17
	Laboratory 11	ASPARTIC ACID	1253	1258	1328.7	1359.4	1488.9	1452.2	1554.2	1577.5			943	967.3	1461.1	1490.3	1204.6	1202.3	1274.8	1269.5			1165	1121	7192	7168.75	2044.25	2049.25	631.7	626.5	1823.3	1793.2	380.3	362
	Laboratory 12	ASPARTIC ACID	1283.06	1290.66	1377.77	1374.63	1388.18	1434.49	1694.02	1685.34	122.34	119.73	1042.88	1044.99	1547.46	1567.61	1289.54	1287.2	1295.02	1271.53	226.51	219.61	1132.14	1190.68	6528.48	6154.51	1994.07	2006.95	604.56	594.928	1799.46	1743.55	372.504	360.263
	Laboratory 13	ASPARTIC ACID	1146.5	1131.46	1255.11	1218.28	1357.83	1340.92	1501.46	1496.33	142.043	141.853	1028.58	938.828	1354.51	1353.24	1169.17	1162.75	1286.53	1120.79	263.836	263.932	1100.46	1136.19	5698.35	5655.54	1965.12	1964.85	590.384	600.554	1590.55	1589.98	363.101	360.892
	Laboratory 14	ASPARTIC ACID	1218.74	1232	1298.86	1309.92	1466.95	1436.47	1755.92	1574.75	138.68	144.91	979.21	971.71	1441.92	1399.81	1174.75	1229.6	1050.78	1103.39	297.57	287.37	1159.49	1175.71	5362.73	5327.75	1968.03	1914.02	623.17	622.37	1619.96	1811.44	417.26	385.68
	Laboratory 15	ASPARTIC ACID	1171.1	957.3	1338.3	1413.8	1455.8	1523.8	1650.9	1718.4	138	140	1061.7	1077.4	1494.3	1358.9	1248.7	1207.7	1260	1262.1	260.3	258.7	1152.5	1151.75	6061	6099	1927.75	2016.25	592.4	605.9	1591.6	1689.7	358.9	372.1
		Sample	4	5	1	6	7	3	8	2	26	25	11	12	13	9	10	15	14	16	19	18	17	24	21	22	20	23	27	29	28	31	30	32
		Name	NIST 1869	NIST 1869	IF, partially hydrolyzed, milk-based	IF, partially hydrolyzed, milk-based	IF, partially hydrolyzed, soy-based	IF, partially hydrolyzed, soy-based	IF, elemental, amino acid based	IF, elemental, amino acid based	IF, ready-to-feed, milk based	IF, ready-to-feed, milk based	IF, milk based	IF, milk based	IF, soy based	IF, soy based	Toddler formula, milk based	Toddler formula, milk based	Adult nutritional powder, low fat	Adult nutritional powder, low fat	muva M-0142 - UHT skimmed milk	muva M-0142 - UHT skimmed milk	muva MO-0614 – Whey Powder	muva MO-0614 – Whey Powder	muva CA-0904 – Sodium Caseinate	muva CA-0904 – Sodium Caseinate	NIST SRM 1549a - Whole Milk Powder	NIST SRM 1549a - Whole Milk Powder	Bran pet food	Bran pet food	Dry pet food	Dry pet food	NIST SRM 3233 – Fortified breakfast cereal	NIST SRM 3233 – Fortified breakfast cereal
		Short Name	NIST 1869	NIST 1869	IF PH (milk)	IF PH (milk)	IF PH (soy)	IF PH (soy)	IF (AA)	IF (AA)	IF RTF (milk)	IF RTF (milk)	IF (milk)	IF (milk)	IF (soy)	IF (soy)	Toddler (milk)	Toddler (milk)	Adult (low fat)	Adult (low fat)	UHT skim	UHT skim	Whey powder	Whey powder	Na Cas	Na Cas	WMP	WMP	Bran PF	Bran PF	Dry PF	Dry PF	Cereal	Cereal
		Matrix ID	SPIFAN 1	SPIFAN 1	SPIFAN 2	SPIFAN 2	SPIFAN 3	SPIFAN 3	SPIFAN 4	SPIFAN 4	SPIFAN 5	SPIFAN 5	SPIFAN 6	SPIFAN 6	SPIFAN 7	SPIFAN 7	SPIFAN 8	SPIFAN 8	SPIFAN 9	SPIFAN 9	Dairy 1	Dairy 1	Dairy 2	Dairy 2	Dairy 3	Dairy 3	Dairy 4	Dairy 4	Cereals 1	Cereals 1	Cereals 2	Cereals 2	Cereals 3	Cereals 3
	Laboratory	amino acid	KGSZ273	LTCT316	KDOX966	ATAN351	SWUO667	MYHK654	ECHL425	UOPM297	XKIP216	HYJU890	CULF358	GBZC169	TJHR217	OACN211	EFXN778	BFAO941	LYNY751	PZGP859	DRGF365	QUET169	RJVA742	BBCV185	JNGK357	JGMT273	TKEH387	ADKC392	FMRM737	GHJR749	HWEU817	GXGS856	ZNDB409	YWRU223
	Laboratory 1	CYSTINE	386.43	485.713	834.743	754.803	439.769	354.106	473.131	516.006	22.8831	24.3744	410.938	425.908	433.011	674.342	470.158	403.873	353.758	345.617	25.5878	23.5103	238.298	253.317	389.194	406.498	201.053	218.117	446.244	424.022	510.82	488.819	283.985	576.015
	Laboratory 2	CYSTINE	179.704	170.529	429.021	327.442	156.077	185.733	219.954	261.001	24.1711	23.3668	159.698	164.739	149.584	143.501	174.722	179.894	143.669	141.982	24.034	23.4808	286.664	284.833	315.624	293.047	198.315	195.715	195.64	194.709	198.813	194.339	136.959	134.225
	Laboratory 3	CYSTINE	143.733	141.861	276.584	281.2	141.094	141.542	211.947	206.392	18.418	20.1565	163.919	154.145	142.327	155.88	184.246	179.012	129.07	132.76	25.3997	24.9072	250.102	237.86	430.086	442.667	199.12	209.63	197.793	214.508	217.788	194.562	141.909	144.064
	Laboratory 4	CYSTINE	95	125	233	241	111	110	152	140	19	19	112	129	106	108	138	107	110	118	24	24	270	233	375	369	195	191	150	167	167	198	255	124
	Laboratory 5	CYSTINE	69.6236	75.2174	69.4189	53.5821	42.7481	34.9575	85.2624	92.8547	9.59427	8.88329	42.7999	72.7406	4.32756	19.207	32.9293	61.6329	6.77164	79.0604	10.4751	8.89888	133.16	124.245	234.382	144.826	114.162	101.481	81.9779	82.5448	123.661	132.164	68.6371	52.7452
	Laboratory 6	CYSTINE	146	151	287	291	159	151	222	207	20	21	153	157	135	153	172	170	130	134	30	28	336	263	423	411	220	199	164	158	190	178	113	108
	Laboratory 7	CYSTINE	86.7	90.3	242.1	251	127.5	125.4	188.5	170.5			122.1	132.6	124.7	130.1	141.6	148.9	113.4	109.4			320.5	748.3	298.5	315.4	169.1	169.1	143	161.8	161.7	118.5	144.8	168.5
	Laboratory 8	CYSTINE	155.26	146.34	303.15	296.49	147.81	146.48	189.74	201.66	20.44	20.24	170.13	171.48	154.53	156.9	188.42	187.6	153.85	151.87	26.95	25.35	263.17	256.1	370.53	369.01	201.27	204.6	173.94	163.79	186.65	182.93	117.86	120.15
	Laboratory 9	CYSTINE	156.56	154.67	301.09	305.98	155.02	156.8	187.44	189.05	21.73	21.14	171.83	171.43	160.27	154.89	183.94	187.47	151.48	216.68	27.13	27.41	247.63	252.06	362.47	373.42	197.16	205.74	182.08	181.51	189.47	188.17	127.16	127.82
	Laboratory 10	CYSTINE	174.186	178.309	332.659	349.271	173.844	167.587	235.313	230.891			190.004	193.255	175.727	178.341	206.539	207.262	171.234	167.437
	Laboratory 11	CYSTINE	177.5	183.1	319.7	326.3	177.2	172.6	223	235.8			183.7	188	171.8	177.5	204.3	200.6	173	171.9			277.25	277.25	427	433.25	248.5	248.25	153.6	159.7	174.8	174.6	117.8	112.5
	Laboratory 12	CYSTINE	121.72	115.08	243.72	234.88	130.596	138.493	165.08	156.52	22.4	21.2	127.68	126.76	119.48	116.32	134.92	140.68	111.48	111.72	26	24.6	191.4	187.5	337.1	331.2	149.9	154.8	162.837	152.587	170.47	169.301	112.791	116.461
	Laboratory 13	CYSTINE	133.117	136.436	264.932	262.184	137.865	134.245	155.92	142.435	19.5329	19.5619	322.722	150.785	133.062	133.122	168.702	164.71	285.121	133.471	24.1206	24.7799	225.065	235.723	372.137	382.474	189.069	196.951	170.439	176.921	177.732	165.682	119.783	113.082
	Laboratory 14	CYSTINE	209.13	194.97	388.09	393.28	201.96	188.64	264.72	268.1	15.7675	18.81	216.53	226.24	211.92	194.67	219.44	235.38	185.32	189.04	26.635	26.58	238.995	244.782	433.84	406.298	197.722	187.09	165.692	172.477	187.722	176.512	130.058	123.653
	Laboratory 15	CYSTINE	120.8	151.5	300.7	303.3	153.2	151.8	190.4	215.4	21.5	20.7	171.4	171.1	155.4	146.7	191.9	189.6	149.7	149	25.6	24.4	251.75	256	387	382.25	199.5	195.75	178.9	178.7	182.9	187.5	129.9	125.2
		Sample	4	5	1	6	7	3	8	2	26	25	11	12	13	9	10	15	14	16	19	18	17	24	21	22	20	23	27	29	28	31	30	32
		Name	NIST 1869	NIST 1869	IF, partially hydrolyzed, milk-based	IF, partially hydrolyzed, milk-based	IF, partially hydrolyzed, soy-based	IF, partially hydrolyzed, soy-based	IF, elemental, amino acid based	IF, elemental, amino acid based	IF, ready-to-feed, milk based	IF, ready-to-feed, milk based	IF, milk based	IF, milk based	IF, soy based	IF, soy based	Toddler formula, milk based	Toddler formula, milk based	Adult nutritional powder, low fat	Adult nutritional powder, low fat	muva M-0142 - UHT skimmed milk	muva M-0142 - UHT skimmed milk	muva MO-0614 – Whey Powder	muva MO-0614 – Whey Powder	muva CA-0904 – Sodium Caseinate	muva CA-0904 – Sodium Caseinate	NIST SRM 1549a - Whole Milk Powder	NIST SRM 1549a - Whole Milk Powder	Bran pet food	Bran pet food	Dry pet food	Dry pet food	NIST SRM 3233 – Fortified breakfast cereal	NIST SRM 3233 – Fortified breakfast cereal
		Short Name	NIST 1869	NIST 1869	IF PH (milk)	IF PH (milk)	IF PH (soy)	IF PH (soy)	IF (AA)	IF (AA)	IF RTF (milk)	IF RTF (milk)	IF (milk)	IF (milk)	IF (soy)	IF (soy)	Toddler (milk)	Toddler (milk)	Adult (low fat)	Adult (low fat)	UHT skim	UHT skim	Whey powder	Whey powder	Na Cas	Na Cas	WMP	WMP	Bran PF	Bran PF	Dry PF	Dry PF	Cereal	Cereal
		Matrix ID	SPIFAN 1	SPIFAN 1	SPIFAN 2	SPIFAN 2	SPIFAN 3	SPIFAN 3	SPIFAN 4	SPIFAN 4	SPIFAN 5	SPIFAN 5	SPIFAN 6	SPIFAN 6	SPIFAN 7	SPIFAN 7	SPIFAN 8	SPIFAN 8	SPIFAN 9	SPIFAN 9	Dairy 1	Dairy 1	Dairy 2	Dairy 2	Dairy 3	Dairy 3	Dairy 4	Dairy 4	Cereals 1	Cereals 1	Cereals 2	Cereals 2	Cereals 3	Cereals 3
	Laboratory	amino acid	KGSZ273	LTCT316	KDOX966	ATAN351	SWUO667	MYHK654	ECHL425	UOPM297	XKIP216	HYJU890	CULF358	GBZC169	TJHR217	OACN211	EFXN778	BFAO941	LYNY751	PZGP859	DRGF365	QUET169	RJVA742	BBCV185	JNGK357	JGMT273	TKEH387	ADKC392	FMRM737	GHJR749	HWEU817	GXGS856	ZNDB409	YWRU223
	Laboratory 1	GLUTAMIC ACID	7218.84	9772.89	5098.5	5547.15	6399.34	5673.44	4942.68	5404.3	288.852	311.966	3340.74	3482.22	4249.64	10871.8	5219.85	4741.66	3464.64	3518.32	789.64	765.657	1973.26	1933.38	22130.8	21359.1	5790.19	5606.16	6272.14	6809.6	5544.34	5181.64	4965.65	8848
	Laboratory 2	GLUTAMIC ACID	3782.81	3567.82	2103.55	2329.62	2645.3	3205.56	2389.2	2078.34	273.922	262.046	2225.99	2197.99	2500.52	2542.29	3006.49	2983.52	2159.12	2118.89	682.739	625.618	1838.96	1832.87	18935.5	19184.3	5111.72	5113.02	2493.27	2491.46	2227.74	2114.29	1857.64	1874.45
	Laboratory 3	GLUTAMIC ACID	3133.91	3113.71	2155.86	2208.09	2500.15	2601.98	1914.26	2098.69	283.161	272.744	2195.65	2250.28	2620.75	2523.35	2912.61	2972.54	2204.12	2098.14	739.772	741.962	2061.86	1920.6	21857.1	21607.2	5431.94	5127.44	2754.49	2650.38	2535	2451.06	1987.93	1911.01
	Laboratory 4	GLUTAMIC ACID	3145	3160	2282	2311	2686	2635	2188	2201	289	293	2285	2304	2601	2557	3189	3110	2238	2216	779	771	1772	1988	19137	20013	5636	5668	2744	2773	2394	2329	1351	2104
	Laboratory 5	GLUTAMIC ACID	1928.2	1864.33	1417.88	1516.98	1716.44	1676.8	1707.24	1373.49	179.059	198.283	1475.87	1540.76	1756	1893.03	2295.12	1971.34	1464.46	1404.79	479.116	531.66	1306.62	1246.81	12343.9	13670.6	3937.68	3632.33	1681.22	1725.43	1168.33	1159.55	1181.35	1107.36
	Laboratory 6	GLUTAMIC ACID	3100	3080	2250	2200	2410	2540	2120	2200	286	291	2280	2260	2620	2630	3130	3020	2210	2240	771	764	2040	1990	21500	21100	5500	5320	2740	2660	2400	2330	2090	2120
	Laboratory 7	GLUTAMIC ACID	2585.3	2528.4	2102.7	2053.5	2340	2392.6	1999.8	1991.5			2134.9	2095.4	2400.2	2412.4	2872.1	2947.4	2071.2	2069			1807.3	1149.8	16249.4	16512.9	4776.8	4699.1	2650.4	2588.3	2114.3	2277.1	1939.6	2059
	Laboratory 8	GLUTAMIC ACID	2842.7	2845.9	2048.26	2042.89	2354.28	2371.79	1974.33	1976.78	279.74	277.6	2151.03	2158.28	2464.25	2449.71	2910.17	2905.56	2126.86	2121.24	690.37	723.82	1953.77	1913.81	20116.4	20310.4	5326.92	5328.31	2613.1	2583.67	2365.05	2274.24	1985.62	1974.05
	Laboratory 9	GLUTAMIC ACID	3017.29	2989.82	2138.17	2157.53	2481.34	2486.03	2090.14	2081	283.16	279.6	2221.02	2223.98	2510.06	2513.02	3009.61	3017.74	2186.06	2102.67	719.21	722.64	1888.23	1922.05	20489.9	20524.8	5115.05	5358.83	2736.52	2746.35	2347.36	2372.39	2043.61	2046.02
	Laboratory 10	GLUTAMIC ACID	2891.77	2887.32	2072.75	2080.13	2404.74	2383.41	2007.48	2010.69			2137.1	2132.1	2418.63	2440.43	2882.91	2923.05	2132.21	2120.65
	Laboratory 11	GLUTAMIC ACID	3071.8	3138.7	2210.2	2265.1	2591.5	2594.1	2121.7	2117.3			2188.1	2234.3	2604.8	2646.3	3093.9	3146.1	2324.8	2377.7			2101.75	1999.5	23938	23997.5	5851.5	5898.5	2921.3	2923	2545.4	2377.6	2162.4	2102.2
	Laboratory 12	GLUTAMIC ACID	3077.35	3079.09	2205.09	2235.76	2296.88	2384.81	2180.75	2179.86	264.36	260.76	2318.72	2317.84	2615.9	2646.38	3088.62	3100.88	2296.18	2265.08	651.58	644.92	1962.06	2028.79	20963.2	19917.5	5502.49	5538.32	2560.02	2508.1	2283.49	2241.22	1952.8	1923.17
	Laboratory 13	GLUTAMIC ACID	2616.02	2585.88	1948.52	1917.68	2224.33	2250.97	1927.37	1910.69	279.241	279.016	2213.94	2041.41	2224.04	2261.24	2736.38	2714	2211.47	1964.56	706.113	705.239	1784.27	1828.97	17389.5	17553.9	5277.76	5351.94	2529.13	2541.51	2016.09	1970.96	1936.31	1919.94
	Laboratory 14	GLUTAMIC ACID	2960.97	3015.31	2216.4	2197.48	2588.13	2546.09	2140.88	2142.19	287.26	289.08	2254.56	2223.99	2540.34	2483.37	2862.77	3062.11	2042.54	2075.34	778.72	750.44	1912.12	1958.5	17240.5	17174.4	5279.46	5158.9	2663.1	2651.7	2104.2	2340.9	2215.5	2070.4
	Laboratory 15	GLUTAMIC ACID	2737.4	2337.2	2132.3	2224.6	2444.9	2525.6	2128.9	2153.8	277.6	278	2291.1	2322.6	2500.8	2315.5	2967.5	2893.9	2185.1	2207.3	698.1	705.5	1947	1959.5	18805	18934.2	5159.5	5370.5	2518.2	2543.1	2043.1	2201.9	1921.5	1954.7
		Sample	4	5	1	6	7	3	8	2	26	25	11	12	13	9	10	15	14	16	19	18	17	24	21	22	20	23	27	29	28	31	30	32
		Name	NIST 1869	NIST 1869	IF, partially hydrolyzed, milk-based	IF, partially hydrolyzed, milk-based	IF, partially hydrolyzed, soy-based	IF, partially hydrolyzed, soy-based	IF, elemental, amino acid based	IF, elemental, amino acid based	IF, ready-to-feed, milk based	IF, ready-to-feed, milk based	IF, milk based	IF, milk based	IF, soy based	IF, soy based	Toddler formula, milk based	Toddler formula, milk based	Adult nutritional powder, low fat	Adult nutritional powder, low fat	muva M-0142 - UHT skimmed milk	muva M-0142 - UHT skimmed milk	muva MO-0614 – Whey Powder	muva MO-0614 – Whey Powder	muva CA-0904 – Sodium Caseinate	muva CA-0904 – Sodium Caseinate	NIST SRM 1549a - Whole Milk Powder	NIST SRM 1549a - Whole Milk Powder	Bran pet food	Bran pet food	Dry pet food	Dry pet food	NIST SRM 3233 – Fortified breakfast cereal	NIST SRM 3233 – Fortified breakfast cereal
		Short Name	NIST 1869	NIST 1869	IF PH (milk)	IF PH (milk)	IF PH (soy)	IF PH (soy)	IF (AA)	IF (AA)	IF RTF (milk)	IF RTF (milk)	IF (milk)	IF (milk)	IF (soy)	IF (soy)	Toddler (milk)	Toddler (milk)	Adult (low fat)	Adult (low fat)	UHT skim	UHT skim	Whey powder	Whey powder	Na Cas	Na Cas	WMP	WMP	Bran PF	Bran PF	Dry PF	Dry PF	Cereal	Cereal
		Matrix ID	SPIFAN 1	SPIFAN 1	SPIFAN 2	SPIFAN 2	SPIFAN 3	SPIFAN 3	SPIFAN 4	SPIFAN 4	SPIFAN 5	SPIFAN 5	SPIFAN 6	SPIFAN 6	SPIFAN 7	SPIFAN 7	SPIFAN 8	SPIFAN 8	SPIFAN 9	SPIFAN 9	Dairy 1	Dairy 1	Dairy 2	Dairy 2	Dairy 3	Dairy 3	Dairy 4	Dairy 4	Cereals 1	Cereals 1	Cereals 2	Cereals 2	Cereals 3	Cereals 3
	Laboratory	amino acid	KGSZ273	LTCT316	KDOX966	ATAN351	SWUO667	MYHK654	ECHL425	UOPM297	XKIP216	HYJU890	CULF358	GBZC169	TJHR217	OACN211	EFXN778	BFAO941	LYNY751	PZGP859	DRGF365	QUET169	RJVA742	BBCV185	JNGK357	JGMT273	TKEH387	ADKC392	FMRM737	GHJR749	HWEU817	GXGS856	ZNDB409	YWRU223
	Laboratory 1	GLYCINE	844.585	1027.31	689.866	653.564	1545.51	1417.84	1054.07	1126.04	33.2267	33.339	413.009	406.163	1221.75	2563.74	547.07	557.051	2900.12	2744.48	68.9477	68.1808	238.876	234.548	1812.36	1815.3	513.606	536.27	1450.7	1406.21	2414.07	2280.27	813.782	1607.07
	Laboratory 2	GLYCINE	398.535	380.43	222.505	244.077	568.391	691.23	481.808	432.411	26.8838	25.444	211.057	205.377	533.79	549.05	280.796	274.892	1377.07	1352.07	59.5983	53.7288	218.406	216.528	1553.56	1583.42	450.77	449.211	463.025	463.76	764.013	744.639	295.034	294.464
	Laboratory 3	GLYCINE	323.708	318.334	227.551	221.205	564.525	540.605	435.469	413.391	25.8142	26.5648	215.397	212.848	542.966	559.341	302.285	301.103	1383.79	1421.57	62.0786	61.7135	224.538	215.321	1662	1762.25	451.952	481.036	505.008	522.87	840.381	752.732	317.659	328.93
	Laboratory 4	GLYCINE	328	327	232	232	539	549	429	432	29	29	210	213	540	532	283	283	1400	1436	66	66	248	230	1760	1779	501	500	499	509	796	802	462	318
	Laboratory 5	GLYCINE	208.808	209.252	192.584	161.187	359.084	358.445	281.297	275.348	18.3819	18.8928	130.259	139.647	354.11	358.796	185.954	183.249	897.948	920.489	40.6168	42.4317	149.3	162.845	1192.51	1160.52	343.969	325.709	331.435	320.734	650.766	649.588	220.589	223.351
	Laboratory 6	GLYCINE	314	313	222	224	539	515	415	411	28	27	203	211	531	548	276	274	1340	1360	63	63	254	222	1700	1680	462	460	466	463	764	769	306	305
	Laboratory 7	GLYCINE	279.7	291.7	120.4	124.3	394.8	404.5	413.8	397.3			123	135.6	409.8	391.2	141.7	138.3	308.8	331.7			40.9	638.5	1452.6	1563.7	450.3	470.6	0	671.3	1160.8	1113.4	439.3	398.2
	Laboratory 8	GLYCINE	297.81	299.46	217.58	219.13	502.59	501.96	404.39	402.44	27.07	26.76	197.81	203.01	514.75	521.03	266.37	268.34	1327.61	1326.07	62.76	61.57	227.61	220.19	1656.55	1671.09	464.93	468.94	465.37	469.93	784.79	780.73	300.71	297.9
	Laboratory 9	GLYCINE	323.08	318.28	230.77	229.97	546.62	531.12	432.03	432.66	28.08	27.68	210.2	212.6	539.79	532.68	284.97	284.13	1384.73	424.34	63.19	62.61	219.16	221.69	1700.9	1710.13	455.48	485.82	496.56	500.29	813.24	800.05	317.2	315.06
	Laboratory 10	GLYCINE	319.591	324.851	228.068	230.895	532.966	526.894	431.092	419.565			206.737	209.173	531.768	528.24	273.556	278.685	1367.63	1362.64
	Laboratory 11	GLYCINE	305	302.8	222.5	228.6	519.5	526.2	392.9	420.5			191.8	193.6	506.1	520.2	259.6	272.6	1372.1	1372.9			240	229.75	1816.75	1814	475.75	486.75	489.5	489.6	778.1	784.7	307.2	292
	Laboratory 12	GLYCINE	339.952	331.852	238.66	244.752	501.772	525.506	445.928	430.976	33.09	32.91	215.164	215.388	550.196	567.3	282.828	291.76	1444.72	1444.85	76.99	73.31	236.37	236.13	1902.17	1944.69	492.14	491.45	491.066	473.604	806.949	800.423	311.551	320.034
	Laboratory 13	GLYCINE	272.052	275.955	205.466	205.355	474.829	472.404	386.558	384.292	27.4594	26.6669	206.501	188.421	463.306	466.502	250.19	249.408	1393.31	1236.69	58.7966	60.64	211.337	219.133	1500.76	1541.64	469.346	474.907	465.136	466.818	713.905	695.184	297.984	296.581
	Laboratory 14	GLYCINE	274.64	281.56	205.54	205.09	485.76	489.11	370.52	373.36	35.53	35.89	185.31	178.88	471.24	467.43	232.56	255.03	1196.06	1136.33	66.58	61.15	207.55	191.31	1989.48	1846.02	462.38	418.48	522.28	502.39	824.2	836.6	361.72	335.44
	Laboratory 15	GLYCINE	286.3	330.3	199.4	193.9	484.8	501.8	423.7	431	28.6	27.2	188.1	192.6	502.9	461	268.1	268.8	1030.1	1022.9	57.9	64.9	270.75	231.25	1652.75	1715.5	474.75	493.75	561.2	561.4	770.6	787.1	313.5	314.3
		Sample	4	5	1	6	7	3	8	2	26	25	11	12	13	9	10	15	14	16	19	18	17	24	21	22	20	23	27	29	28	31	30	32
		Name	NIST 1869	NIST 1869	IF, partially hydrolyzed, milk-based	IF, partially hydrolyzed, milk-based	IF, partially hydrolyzed, soy-based	IF, partially hydrolyzed, soy-based	IF, elemental, amino acid based	IF, elemental, amino acid based	IF, ready-to-feed, milk based	IF, ready-to-feed, milk based	IF, milk based	IF, milk based	IF, soy based	IF, soy based	Toddler formula, milk based	Toddler formula, milk based	Adult nutritional powder, low fat	Adult nutritional powder, low fat	muva M-0142 - UHT skimmed milk	muva M-0142 - UHT skimmed milk	muva MO-0614 – Whey Powder	muva MO-0614 – Whey Powder	muva CA-0904 – Sodium Caseinate	muva CA-0904 – Sodium Caseinate	NIST SRM 1549a - Whole Milk Powder	NIST SRM 1549a - Whole Milk Powder	Bran pet food	Bran pet food	Dry pet food	Dry pet food	NIST SRM 3233 – Fortified breakfast cereal	NIST SRM 3233 – Fortified breakfast cereal
		Short Name	NIST 1869	NIST 1869	IF PH (milk)	IF PH (milk)	IF PH (soy)	IF PH (soy)	IF (AA)	IF (AA)	IF RTF (milk)	IF RTF (milk)	IF (milk)	IF (milk)	IF (soy)	IF (soy)	Toddler (milk)	Toddler (milk)	Adult (low fat)	Adult (low fat)	UHT skim	UHT skim	Whey powder	Whey powder	Na Cas	Na Cas	WMP	WMP	Bran PF	Bran PF	Dry PF	Dry PF	Cereal	Cereal
		Matrix ID	SPIFAN 1	SPIFAN 1	SPIFAN 2	SPIFAN 2	SPIFAN 3	SPIFAN 3	SPIFAN 4	SPIFAN 4	SPIFAN 5	SPIFAN 5	SPIFAN 6	SPIFAN 6	SPIFAN 7	SPIFAN 7	SPIFAN 8	SPIFAN 8	SPIFAN 9	SPIFAN 9	Dairy 1	Dairy 1	Dairy 2	Dairy 2	Dairy 3	Dairy 3	Dairy 4	Dairy 4	Cereals 1	Cereals 1	Cereals 2	Cereals 2	Cereals 3	Cereals 3
	Laboratory	amino acid	KGSZ273	LTCT316	KDOX966	ATAN351	SWUO667	MYHK654	ECHL425	UOPM297	XKIP216	HYJU890	CULF358	GBZC169	TJHR217	OACN211	EFXN778	BFAO941	LYNY751	PZGP859	DRGF365	QUET169	RJVA742	BBCV185	JNGK357	JGMT273	TKEH387	ADKC392	FMRM737	GHJR749	HWEU817	GXGS856	ZNDB409	YWRU223
	Laboratory 1	HISTIDINE	930.891	1135.05	682.407	613.068	937.694	820.434	999.352	1074.11	29.7507	30.7781	499.677	505.272	721.093	1530.59	748.191	708.628	865.568	844.514	93.2162	93.3381	198.465	194.002	2894.54	2967.46	729.124	763.544	752.544	744.054	1224.55	1122.63	398.716	796.191
	Laboratory 2	HISTIDINE	447.754	428.022	201.861	232.183	334.859	401.746	464.399	106.389	24.8302	23.7891	254.442	246.594	314.013	324.802	353.596	352.394	408.935	403.714	83.518	75.4188	177.187	174.716	2423.47	2451.38	639.922	635.975	223.452	222.668	355.121	341.502	135.526	134.89
	Laboratory 3	HISTIDINE	364.855	358.872	218.144	219.722	321.168	299.153	420.661	408.051	23.9926	24.6582	264.186	255.271	315.068	341.271	394.395	389.893	377.434	379.112	90.0567	89.4611	189.537	185.349	2631.83	2807.4	680.052	707.343	262.25	278.537	391.593	342.968	159.541	159.754
	Laboratory 4	HISTIDINE	376	368	240	243	321	337	426	412	27	26	270	273	332	332	373	366	418	433	88	88	211	191	2682	2698	689	695	251	259	373	361	293	145
	Laboratory 5	HISTIDINE	241.636	245.772	145.53	191.589	236.085	206.705	282.688	288.206	20.4443	28.0377	206.689	200.656	223.404	241.04	274.246	275.125	303.702	283.983	56.3158	60.2536	142.716	141.624	1857.44	1454.25	501.089	467.454	175.5	165.498	343.801	352.272	118.745	121.387
	Laboratory 6	HISTIDINE	339	333	201	203	322	292	391	387	24	24	239	242	304	319	342	341	389	392	87	87	226	185	2690	2650	637	652	229	227	359	352	150	146
	Laboratory 7	HISTIDINE	308.2	320.3	177.4	185.5	283.7	287.7	380.4	361.2			188.2	215	287.7	296.5	302.5	317.9	351.9	356.4			169.7	0	2159.4	2294.9	611.2	4839.5	224.2	235.2	369.5	344.9	159.3	138.1
	Laboratory 8	HISTIDINE	329.23	329.61	195.17	196.3	286.08	286.97	368.74	367.34	24.18	24.36	234.58	235.59	279.18	299.6	330.29	335.62	381.94	378.76	89.13	86.06	182.6	175.5	2554.85	2574.27	654.26	652.67	224.13	226.32	367.35	355.47	141.02	139.48
	Laboratory 9	HISTIDINE	350.4	348.62	211.84	207.22	317.57	309.16	408.98	410.58	24.77	24.46	244.81	250.01	317.84	312.4	350.86	347.11	401.18	402.27	84.59	86.59	175.87	167.89	2538.44	2565.18	622.42	650.72	244.06	249.7	378.3	373.84	149.82	148.99
	Laboratory 10	HISTIDINE	353.486	359.011	216.467	215.22	307.986	304.916	392.098	387.969			243.263	245.144	300.643	300.249	343.902	345.885	379.194	380.267
	Laboratory 11	HISTIDINE	337.2	342	212	212.7	305.7	308.7	378.7	381.9			231.8	234.6	292.8	310.7	329.8	349.4	384.6	386.8			184	175.25	2740.5	2744	671	656.25	231	231.1	364.7	344.7	140.8	134.9
	Laboratory 12	HISTIDINE	389.044	378.536	233.88	233.376	269.952	309.881	417.908	409.044	35.7	34.38	264.728	266.484	331.196	340.148	367.1	372.416	410.916	418.556	118.92	104.31	198.02	198.73	2938.65	3119.22	700.44	704.95	249.219	231.389	366.137	362.475	146.578	152.397
	Laboratory 13	HISTIDINE	141.683	148.52	166.579	159.547	262.951	253.542	355.744	362.411	17.1585	18.2288	188.89	197.604	253.905	260.047	281.504	278.705	341.83	347.535	63.1754	64.2816	70.1462	76.8411	1293.11	1343.68	454.191	544.466	141.071	127.588	205.861	188.143	74.4958	89.6111
	Laboratory 14	HISTIDINE	390.78	351.96	217.74	217.8	319.03	307.58	367.92	393.19	29.48	32.53	241.48	254.14	298	299.43	300.26	358.63	391.11	376.98	96.04	94.36	189.88	195.54	3213.91	2954.33	688.5	658.34	258.29	264.63	399.75	386.31	171.12	160.51
	Laboratory 15	HISTIDINE	409.9	534.2	240.6	173.4	336	344.4	466	311.9	26.1	25.3	194.7	198.4	362.5	224.7	409.6	405	322	441.1	85.3	87	196.25	201	2563.25	2589.25	674.5	699.25	235.4	237.4	362.9	371.8	152.4	135.9
		Sample	4	5	1	6	7	3	8	2	26	25	11	12	13	9	10	15	14	16	19	18	17	24	21	22	20	23	27	29	28	31	30	32
		Name	NIST 1869	NIST 1869	IF, partially hydrolyzed, milk-based	IF, partially hydrolyzed, milk-based	IF, partially hydrolyzed, soy-based	IF, partially hydrolyzed, soy-based	IF, elemental, amino acid based	IF, elemental, amino acid based	IF, ready-to-feed, milk based	IF, ready-to-feed, milk based	IF, milk based	IF, milk based	IF, soy based	IF, soy based	Toddler formula, milk based	Toddler formula, milk based	Adult nutritional powder, low fat	Adult nutritional powder, low fat	muva M-0142 - UHT skimmed milk	muva M-0142 - UHT skimmed milk	muva MO-0614 – Whey Powder	muva MO-0614 – Whey Powder	muva CA-0904 – Sodium Caseinate	muva CA-0904 – Sodium Caseinate	NIST SRM 1549a - Whole Milk Powder	NIST SRM 1549a - Whole Milk Powder	Bran pet food	Bran pet food	Dry pet food	Dry pet food	NIST SRM 3233 – Fortified breakfast cereal	NIST SRM 3233 – Fortified breakfast cereal
		Short Name	NIST 1869	NIST 1869	IF PH (milk)	IF PH (milk)	IF PH (soy)	IF PH (soy)	IF (AA)	IF (AA)	IF RTF (milk)	IF RTF (milk)	IF (milk)	IF (milk)	IF (soy)	IF (soy)	Toddler (milk)	Toddler (milk)	Adult (low fat)	Adult (low fat)	UHT skim	UHT skim	Whey powder	Whey powder	Na Cas	Na Cas	WMP	WMP	Bran PF	Bran PF	Dry PF	Dry PF	Cereal	Cereal
		Matrix ID	SPIFAN 1	SPIFAN 1	SPIFAN 2	SPIFAN 2	SPIFAN 3	SPIFAN 3	SPIFAN 4	SPIFAN 4	SPIFAN 5	SPIFAN 5	SPIFAN 6	SPIFAN 6	SPIFAN 7	SPIFAN 7	SPIFAN 8	SPIFAN 8	SPIFAN 9	SPIFAN 9	Dairy 1	Dairy 1	Dairy 2	Dairy 2	Dairy 3	Dairy 3	Dairy 4	Dairy 4	Cereals 1	Cereals 1	Cereals 2	Cereals 2	Cereals 3	Cereals 3
	Laboratory	amino acid	KGSZ273	LTCT316	KDOX966	ATAN351	SWUO667	MYHK654	ECHL425	UOPM297	XKIP216	HYJU890	CULF358	GBZC169	TJHR217	OACN211	EFXN778	BFAO941	LYNY751	PZGP859	DRGF365	QUET169	RJVA742	BBCV185	JNGK357	JGMT273	TKEH387	ADKC392	FMRM737	GHJR749	HWEU817	GXGS856	ZNDB409	YWRU223
	Laboratory 1	ISOLEUCINE	2027.63	2559.01	2073.06	2081.25	1646.46	1569.84	2650.92	2897.31	94.1765	95.1666	1101.76	1081.42	1201.97	2902.45	1405.54	1396.59	1406.13	1337.79	187.15	183.971	653.111	682.65	5235.79	5152.45	1377.88	1447.04	957.142	952.617	1794.23	1736.69	662.928	1229.24
	Laboratory 2	ISOLEUCINE	950.852	905.99	714.371	794.15	630.818	763.556	1260.49	1074.76	80.2066	77.0079	592.05	599.654	589.498	581.355	758.765	769.824	770.727	757.628	161.367	148.314	611.352	599.876	4356.6	4447.75	1208.48	1204.85	325.515	326.895	622.695	591.888	228.454	229.244
	Laboratory 3	ISOLEUCINE	784.35	784.609	754.358	761.312	605.917	611.67	1121.57	1100.46	81.7841	82.524	635.551	635.895	620.206	632.732	831.881	839.739	783.558	779.003	180.379	179.391	678.226	647.859	4975.03	5107.34	1316.69	1297.35	362.962	361.727	684.283	630.398	250.325	254.47
	Laboratory 4	ISOLEUCINE	795	795	776	777	620	625	1130	1138	86	85	635	641	627	615	810	811	791	804	183	183	673	666	4852	4924	1353	1355	355	373	682	675	285	259
	Laboratory 5	ISOLEUCINE	538.897	529.167	542.077	543.156	443.933	438.593	699.242	694.864	56.1193	56.5143	438.743	440.906	446.368	443.263	535.432	548.459	522.942	528.981	120.802	123.56	449.838	455.51	3189.16	3210.98	963.147	901.741	245.034	247.266	475.757	485.582	174.226	177.251
	Laboratory 6	ISOLEUCINE	752	740	686	724	590	539	1060	1070	80	81	611	602	591	617	790	749	758	763	169	170	694	639	4860	4820	1210	1250	338	331	638	668	259	257
	Laboratory 7	ISOLEUCINE	584.2	585.1	665.1	661	527.5	542.5	992.5	985.4			531.4	540.2	563.7	553.2	692.9	712	685.4	676.1			526.4	644.8	3603.3	3785	1033.3	1117	316.2	301.8	597.8	561.4	219.5	221.2
	Laboratory 8	ISOLEUCINE	747.27	746.46	737.62	728.15	582.11	586.87	1030.82	1020.44	82.43	83.12	611.49	614.26	608.24	611.61	781.52	780.12	763.48	759.23	174.69	175.53	673.38	665.68	4804.52	4833.55	1299	1301.24	341.8	342.89	673.48	648.99	245.3	243.91
	Laboratory 9	ISOLEUCINE	733.4	715.02	715.42	708.14	560.59	564.48	1083.95	1073.68	77.57	75.57	590.66	616.28	605.12	568.78	757.28	767.79	770.73	1093.26	159.74	164.1	605.83	598.19	4390.55	4460.76	1151.39	1180.55	331.15	351.53	639.7	627.96	246.07	240.28
	Laboratory 10	ISOLEUCINE	802.037	805.925	770.898	781.693	633.617	626.672	1080.79	1082.8			639.014	641.457	635.73	630.885	805.556	816.02	796.908	793.229
	Laboratory 11	ISOLEUCINE	762.5	763	762.4	742.2	601	622	1070.6	1055.9			585.8	608.9	600.1	613.8	763.4	799.4	791.5	796.5			657.25	641.75	5180.5	5161.25	1342.5	1362.75	353.6	357.2	691.4	652	250.1	238.5
	Laboratory 12	ISOLEUCINE	819.816	813.36	764.524	798.112	565.033	593.516	1153.74	1137.73	89.9	87.43	653.06	654.968	644.428	652.492	819.3	828.588	830.132	825.208	188.63	185.31	673.92	686.55	5053.62	5195.21	1344	1353.79	343.559	329.817	643.227	630.409	240.164	243.287
	Laboratory 13	ISOLEUCINE	510.321	512.769	539.821	534.922	412.598	373.75	992.339	979.829	60.7544	63.345	552.008	480.343	397.617	395.216	574.557	571.491	686.042	594.247	121.165	121.153	451.758	452.883	2988.49	3224.48	983.295	1025.45	229.437	225.29	398.439	394.045	152.709	153.979
	Laboratory 14	ISOLEUCINE	802.6	791.59	790.31	783.1	635.56	622.44	1047.31	1093.11	90.52	89.54	649.9	668.5	628.79	604.48	769.92	806.71	762.04	761.17	199.57	192.29	671.45	706.73	5138.26	5051.51	1375.69	1335.4	407.41	400.19	708.59	740.83	306.37	288.1
	Laboratory 15	ISOLEUCINE	752.1	776.5	780	785	607.4	627.5	1109.5	1096.9	84.9	84.5	643.7	653.6	632.7	575.3	829.1	828.3	791.2	802.3	174.7	178	675.5	680	4699.75	4785.5	1317	1362	357.9	356.5	643.5	659.2	258.7	257.9
		Sample	4	5	1	6	7	3	8	2	26	25	11	12	13	9	10	15	14	16	19	18	17	24	21	22	20	23	27	29	28	31	30	32
		Name	NIST 1869	NIST 1869	IF, partially hydrolyzed, milk-based	IF, partially hydrolyzed, milk-based	IF, partially hydrolyzed, soy-based	IF, partially hydrolyzed, soy-based	IF, elemental, amino acid based	IF, elemental, amino acid based	IF, ready-to-feed, milk based	IF, ready-to-feed, milk based	IF, milk based	IF, milk based	IF, soy based	IF, soy based	Toddler formula, milk based	Toddler formula, milk based	Adult nutritional powder, low fat	Adult nutritional powder, low fat	muva M-0142 - UHT skimmed milk	muva M-0142 - UHT skimmed milk	muva MO-0614 – Whey Powder	muva MO-0614 – Whey Powder	muva CA-0904 – Sodium Caseinate	muva CA-0904 – Sodium Caseinate	NIST SRM 1549a - Whole Milk Powder	NIST SRM 1549a - Whole Milk Powder	Bran pet food	Bran pet food	Dry pet food	Dry pet food	NIST SRM 3233 – Fortified breakfast cereal	NIST SRM 3233 – Fortified breakfast cereal
		Short Name	NIST 1869	NIST 1869	IF PH (milk)	IF PH (milk)	IF PH (soy)	IF PH (soy)	IF (AA)	IF (AA)	IF RTF (milk)	IF RTF (milk)	IF (milk)	IF (milk)	IF (soy)	IF (soy)	Toddler (milk)	Toddler (milk)	Adult (low fat)	Adult (low fat)	UHT skim	UHT skim	Whey powder	Whey powder	Na Cas	Na Cas	WMP	WMP	Bran PF	Bran PF	Dry PF	Dry PF	Cereal	Cereal
		Matrix ID	SPIFAN 1	SPIFAN 1	SPIFAN 2	SPIFAN 2	SPIFAN 3	SPIFAN 3	SPIFAN 4	SPIFAN 4	SPIFAN 5	SPIFAN 5	SPIFAN 6	SPIFAN 6	SPIFAN 7	SPIFAN 7	SPIFAN 8	SPIFAN 8	SPIFAN 9	SPIFAN 9	Dairy 1	Dairy 1	Dairy 2	Dairy 2	Dairy 3	Dairy 3	Dairy 4	Dairy 4	Cereals 1	Cereals 1	Cereals 2	Cereals 2	Cereals 3	Cereals 3
	Laboratory	amino acid	KGSZ273	LTCT316	KDOX966	ATAN351	SWUO667	MYHK654	ECHL425	UOPM297	XKIP216	HYJU890	CULF358	GBZC169	TJHR217	OACN211	EFXN778	BFAO941	LYNY751	PZGP859	DRGF365	QUET169	RJVA742	BBCV185	JNGK357	JGMT273	TKEH387	ADKC392	FMRM737	GHJR749	HWEU817	GXGS856	ZNDB409	YWRU223
	Laboratory 1	LEUCINE	3486.26	4435.15	3415.65	3446.43	2743.23	2548.06	4286.57	4656.49	164.019	164.201	1937.66	1935.76	1987.43	4743.99	2599.42	2594.16	2269.83	2179.52	344.278	336.971	1087.72	1105.87	8918.39	8823.55	2500.98	2607.51	1829.62	1784.01	3178.61	3063.4	1257.93	2338.13
	Laboratory 2	LEUCINE	1814.49	1713.01	1252.96	1380.81	1101.73	1321.78	2145.61	1811.05	143.603	137.089	1094.36	1126.43	1050.43	992.236	1439.32	1464.69	1267.23	1232.67	311.259	290.487	1050.61	1041.23	8147.91	8425.85	2351.22	2344.51	635.621	641.003	1115.31	1077.89	457.159	458.884
	Laboratory 3	LEUCINE	1388.52	1380.11	1247.38	1254.27	980.054	983.622	1804.9	1755.97	140.307	141.481	1124.3	1119.67	1006.09	1030.09	1492.68	1499.79	1220.22	1215.45	331.266	330.737	1140.11	1080.7	8774.13	9042.47	2434.68	2399.59	698.302	695.597	1202.54	1103.77	488.685	493.091
	Laboratory 4	LEUCINE	1416	1415	1312	1311	1027	1035	1860	1842	153	152	1140	1152	1033	1023	1476	1483	1257	1277	341	343	1137	1124	8687	8795	2537	2545	696	710	1205	1179	559	501
	Laboratory 5	LEUCINE	886.182	888.063	838.337	835.161	664.715	654.855	1129.34	1121.47	95.7233	96.1672	715.159	713.169	659.831	662.26	927.409	927.902	795.6	808.894	208.12	211.646	689.534	751.664	5605.88	5702.65	1688.42	1637.15	454.427	450.565	821.925	812.652	330.786	325.871
	Laboratory 6	LEUCINE	1330	1320	1200	1230	991	961	1720	1720	141	141	1090	1090	1000	1010	1430	1400	1210	1220	320	319	1170	1060	8370	8340	2310	2290	662	653	1150	1150	487	490
	Laboratory 7	LEUCINE	1142.2	1147.2	1180.2	1177.8	946.3	971.2	1686.4	1673.5			995	1028.9	957.1	986.3	1340.8	1369.3	1121.5	1118.7			960.2	1143.9	6938.5	7200.2	2121.2	2191.4	630.8	629.7	1092.3	1077.3	470	462.2
	Laboratory 8	LEUCINE	1330.39	1319.04	1226.1	1232.71	965.66	975.01	1693.63	1697.85	144.79	144.97	1105.12	1109.99	1009.82	1014.02	1429.14	1436.31	1219.79	1214.29	322.93	323.24	1130.61	1110.93	8305.34	8392.77	2384.99	2387.08	646.22	647.68	1169.76	1125.87	470.09	469.4
	Laboratory 9	LEUCINE	1384.15	1367.03	1265.12	1268.3	1005.51	1004.9	1795.01	1788.77	145.4	143.94	1117.78	1135.03	1025.46	1018.74	1453.84	1458.39	1248.64	1806.93	322.46	324.49	1068.23	1082.12	8556.91	8624.83	2316.27	2423.03	689	698.8	1192.93	1182.62	498.34	494.91
	Laboratory 10	LEUCINE	1346.36	1356.74	1241.33	1244.93	987.697	977.514	1725.54	1743.07			1086.59	1090.83	994.559	992.722	1393.15	1409.33	1218.21	1210.42
	Laboratory 11	LEUCINE	1342.6	1351.3	1270.7	1261	1005.7	1018.2	1733.4	1727.6			1054.6	1080.5	995.1	1020.2	1387	1443.1	1246.8	1262.2			1103	1085.75	9148	9125.25	2506.75	2532.5	672.1	673.5	1159.2	1131.2	481.3	458.2
	Laboratory 12	LEUCINE	1454.37	1438.88	1309.69	1335.34	933.45	593.516	1859.52	1870.15	157.94	157.39	1164.91	1165.48	1058.85	1078.36	1487.58	1507.68	1306.03	1297.62	349.97	343.72	1131.49	1152.54	9317.68	9264.07	2512.02	2533.6		633.181	1138.55	1118.7	468.124	474.651
	Laboratory 13	LEUCINE	1147.23	1144.42	1096.33	1085.03	868.164	842.77	1618.78	1614.11	134.652	136.519	1098.51	992.907	841.852	851.518	1267.08	1260.14	1233.84	1080.52	301.43	301.518	967.547	992.595	7150.26	7447.85	2296.2	2338.33	586.271	583.297	931.528	911.134	417.275	415.437
	Laboratory 14	LEUCINE	1469.13	1419.94	1297.11	1329.25	1062.34	992.55	1717.31	1792.81	150.97	152.89	1152.4	1198.45	1106.81	1025.19	1412.24	1500.45	1226.26	1233.6	346.89	340.08	1069.48	1105.06	8704.67	8540.55	2427.81	2353.19	702.54	697.16	1159.12	1209.17	543.74	512.1
	Laboratory 15	LEUCINE	1330.6	1374.3	1296.3	1305.5	982.9	1015.9	1817.8	1798.5	146.3	145.2	1135.4	1156.2	1031.5	938.7	1490	1496.1	1243.1	1265.9	318	323.6	1115.75	1122.5	8290.5	8364	2407.25	2492.25	668.1	666.2	1119	1146.4	490.6	490.3
		Sample	4	5	1	6	7	3	8	2	26	25	11	12	13	9	10	15	14	16	19	18	17	24	21	22	20	23	27	29	28	31	30	32
		Name	NIST 1869	NIST 1869	IF, partially hydrolyzed, milk-based	IF, partially hydrolyzed, milk-based	IF, partially hydrolyzed, soy-based	IF, partially hydrolyzed, soy-based	IF, elemental, amino acid based	IF, elemental, amino acid based	IF, ready-to-feed, milk based	IF, ready-to-feed, milk based	IF, milk based	IF, milk based	IF, soy based	IF, soy based	Toddler formula, milk based	Toddler formula, milk based	Adult nutritional powder, low fat	Adult nutritional powder, low fat	muva M-0142 - UHT skimmed milk	muva M-0142 - UHT skimmed milk	muva MO-0614 – Whey Powder	muva MO-0614 – Whey Powder	muva CA-0904 – Sodium Caseinate	muva CA-0904 – Sodium Caseinate	NIST SRM 1549a - Whole Milk Powder	NIST SRM 1549a - Whole Milk Powder	Bran pet food	Bran pet food	Dry pet food	Dry pet food	NIST SRM 3233 – Fortified breakfast cereal	NIST SRM 3233 – Fortified breakfast cereal
		Short Name	NIST 1869	NIST 1869	IF PH (milk)	IF PH (milk)	IF PH (soy)	IF PH (soy)	IF (AA)	IF (AA)	IF RTF (milk)	IF RTF (milk)	IF (milk)	IF (milk)	IF (soy)	IF (soy)	Toddler (milk)	Toddler (milk)	Adult (low fat)	Adult (low fat)	UHT skim	UHT skim	Whey powder	Whey powder	Na Cas	Na Cas	WMP	WMP	Bran PF	Bran PF	Dry PF	Dry PF	Cereal	Cereal
		Matrix ID	SPIFAN 1	SPIFAN 1	SPIFAN 2	SPIFAN 2	SPIFAN 3	SPIFAN 3	SPIFAN 4	SPIFAN 4	SPIFAN 5	SPIFAN 5	SPIFAN 6	SPIFAN 6	SPIFAN 7	SPIFAN 7	SPIFAN 8	SPIFAN 8	SPIFAN 9	SPIFAN 9	Dairy 1	Dairy 1	Dairy 2	Dairy 2	Dairy 3	Dairy 3	Dairy 4	Dairy 4	Cereals 1	Cereals 1	Cereals 2	Cereals 2	Cereals 3	Cereals 3
	Laboratory	amino acid	KGSZ273	LTCT316	KDOX966	ATAN351	SWUO667	MYHK654	ECHL425	UOPM297	XKIP216	HYJU890	CULF358	GBZC169	TJHR217	OACN211	EFXN778	BFAO941	LYNY751	PZGP859	DRGF365	QUET169	RJVA742	BBCV185	JNGK357	JGMT273	TKEH387	ADKC392	FMRM737	GHJR749	HWEU817	GXGS856	ZNDB409	YWRU223
	Laboratory 1	LYSINE	2750.66	3832.5	2338.19	2835.83	1844.64	1839.33	2317.55	2586.76	104.585	105.95	1192.59	1241.72	1091.23	3382.29	1842.77	1698.73	1121.31	1109.12	286.181	274.266	901.265	934.624	7621.11	7203.77	1969.74	1918.36	427.591	455.211	1707.06	1689.29	268.207	400.438
	Laboratory 2	LYSINE	1452.58	1375.08	1077.59	1174.33	821.655	997.536	1122.44	968.184	95.3473	92.6506	895.929	877.461	752.573	763.989	1192.6	1178.58	820.621	805.897	254.468	232.937	909.498	906.539	6940.78	7039.11	1940.89	1936.84	182.142	178.209	794.974	767.03	89.8448	90.0324
	Laboratory 3	LYSINE	1235.97	1240.08	1167.91	1146.47	803.346	836.264	928.515	1008.4	102.926	90.9342	851.126	934.982	816.644	744.854	1085.57	1159.65	853.654	806.082	266.735	271.306	1021.1	947.802	7869.98	7483.04	1917.59	1725.59	191.124	172.214	825.773	874.576	96.5849	85.7423
	Laboratory 4	LYSINE	1173	1202	1115	1105	771	772	981	987	102	104	904	913	765	742	1158	1222	815	778	284	284	847	985	7022	7250	2052	2082	202	193	813	817	35	103
	Laboratory 5	LYSINE	732.009	713.819	717.029	712.861	518.142	503.707	613.461	622.36	63.0548	64.9217	555.055	566.915	492.875	471.417	766.322	782.454	526.534	511.971	173.345	174.372	606.484	619.643	4257.72	4804.02	1302.88	1242.91	125.11	129.52	326.727	305.561	56.2624	55.4899
	Laboratory 6	LYSINE	1210	1190	1140	1130	732	799	969	1070	102	105	939	914	806	801	1270	1190	839	826	276	279	965	1010	7550	7650	2020	1950	214	210	823	854	115	110
	Laboratory 7	LYSINE	913	880.5	1048	994	670	691.8	891.4	908.6			808.6	802.2	686.2	677.3	1090.5	1104.9	716	758			831	3430.4	5457.1	5470.9	1524.7	1448.3	178.6	160.2	699	733.4	80.2	94.8
	Laboratory 8	LYSINE	1105.13	1099.06	1050.57	1042.94	732.35	736.44	929.12	921.18	98.09	98.31	865.23	867.62	734.92	739.95	1154.25	1151.49	802.73	806.92	228.9	267.08	960.55	946.33	7162.55	7268.39	1790.04	1779.07	180.63	182.04	824.78	802.4	93.97	92.92
	Laboratory 9	LYSINE	1162.28	1144.46	1080.33	1091.26	774.16	772.43	988.18	980.49	95.83	95.29	879.15	879.89	751.47	747.4	1181.12	1193.19	823.51	987.35	261.49	263.28	925.23	930.66	7298.28	7323.99	1917.46	2003.68	176.17	183.9	836.71	834.49	92.28	91.81
	Laboratory 10	LYSINE	1146.6	1125.12	1071.09	1069.25	771.18	759.678	966.139	956.33			851.779	852.248	720.086	738.686	1146.22	1160.2	807.414	808.091
	Laboratory 11	LYSINE	1220.2	1211.4	1121.9	1172.9	839.8	832.4	1011.2	997.8			916.3	942.6	779.9	793.9	1211.4	1274.9	865.8	896.6			990.25	1003.25	8037.25	8075	2010.5	2057.75	217.6	208.8	851.7	830	108.3	108.2
	Laboratory 12	LYSINE	1132.52	1158.7	1130.61	1107.94	725.322	749.537	1025.76	1043.98	77.73	77.41	924.304	913.252	791.676	791.98	1219.44	1213	872.492	847.356	208.76	227.42	945.75	1002.1	7431.9	6775.88	2075.42	2090.49	177.458	176.377	815.028	793.237	102.326	90.5485
	Laboratory 13	LYSINE	946.984	921.808	970.432	978.822	671.868	654.233	869.034	858.042	92.9923	92.0956	881.046	783.042	637.334	637.329	1022	1010.88	804.155	699.311	245.533	239.617	849.966	863.913	6002.9	6100.62	1925.7	1942.38	161.288	162.863	685.455	673.737	82.3343	82.4762
	Laboratory 14	LYSINE	1070.69	1112.98	1073.99	1055.73	775.18	770.99	969.37	978.13	105.3	108.92	859.47	825.12	718.26	722.32	1058.28	1153.15	731.76	723.01	289.88	272.95	938.26	980.12	5873.99	6082.66	1927.08	1895.05	198.44	193.73	734.25	828.58	116.83	101.25
	Laboratory 15	LYSINE	1062.5	787.1	1074.9	1128.1	762.1	791.8	994.4	1016	101.8	98.8	946.3	937.6	749.7	693.8	1158.4	1151	845.6	839	261.1	253.1	982.25	985.25	7017.75	7049	1907	1980.75	185.6	195.4	744.2	800.2	101.8	104.2
		Sample	4	5	1	6	7	3	8	2	26	25	11	12	13	9	10	15	14	16	19	18	17	24	21	22	20	23	27	29	28	31	30	32
		Name	NIST 1869	NIST 1869	IF, partially hydrolyzed, milk-based	IF, partially hydrolyzed, milk-based	IF, partially hydrolyzed, soy-based	IF, partially hydrolyzed, soy-based	IF, elemental, amino acid based	IF, elemental, amino acid based	IF, ready-to-feed, milk based	IF, ready-to-feed, milk based	IF, milk based	IF, milk based	IF, soy based	IF, soy based	Toddler formula, milk based	Toddler formula, milk based	Adult nutritional powder, low fat	Adult nutritional powder, low fat	muva M-0142 - UHT skimmed milk	muva M-0142 - UHT skimmed milk	muva MO-0614 – Whey Powder	muva MO-0614 – Whey Powder	muva CA-0904 – Sodium Caseinate	muva CA-0904 – Sodium Caseinate	NIST SRM 1549a - Whole Milk Powder	NIST SRM 1549a - Whole Milk Powder	Bran pet food	Bran pet food	Dry pet food	Dry pet food	NIST SRM 3233 – Fortified breakfast cereal	NIST SRM 3233 – Fortified breakfast cereal
		Short Name	NIST 1869	NIST 1869	IF PH (milk)	IF PH (milk)	IF PH (soy)	IF PH (soy)	IF (AA)	IF (AA)	IF RTF (milk)	IF RTF (milk)	IF (milk)	IF (milk)	IF (soy)	IF (soy)	Toddler (milk)	Toddler (milk)	Adult (low fat)	Adult (low fat)	UHT skim	UHT skim	Whey powder	Whey powder	Na Cas	Na Cas	WMP	WMP	Bran PF	Bran PF	Dry PF	Dry PF	Cereal	Cereal
		Matrix ID	SPIFAN 1	SPIFAN 1	SPIFAN 2	SPIFAN 2	SPIFAN 3	SPIFAN 3	SPIFAN 4	SPIFAN 4	SPIFAN 5	SPIFAN 5	SPIFAN 6	SPIFAN 6	SPIFAN 7	SPIFAN 7	SPIFAN 8	SPIFAN 8	SPIFAN 9	SPIFAN 9	Dairy 1	Dairy 1	Dairy 2	Dairy 2	Dairy 3	Dairy 3	Dairy 4	Dairy 4	Cereals 1	Cereals 1	Cereals 2	Cereals 2	Cereals 3	Cereals 3
	Laboratory	amino acid	KGSZ273	LTCT316	KDOX966	ATAN351	SWUO667	MYHK654	ECHL425	UOPM297	XKIP216	HYJU890	CULF358	GBZC169	TJHR217	OACN211	EFXN778	BFAO941	LYNY751	PZGP859	DRGF365	QUET169	RJVA742	BBCV185	JNGK357	JGMT273	TKEH387	ADKC392	FMRM737	GHJR749	HWEU817	GXGS856	ZNDB409	YWRU223
	Laboratory 1	METHIONINE	1181.25	1431.2	690.918	629.699	917.523	768.712	881.057	994.511	35.2037	35.7481	470.084	476.161	744.724	1759.46	668.053	637.786	659.192	630.242	91.5484	90.2212	229.886	228.474	2783.71	2780.54	683.624	712.281	413.437	409.987	586.196	581.451	277.681	559.311
	Laboratory 2	METHIONINE	579.246	531.704	221.322	248.484	338.519	415.942	446.051	392.425	30.8719	28.4631	246.376	250.018	359.345	353.749	339.61	340.173	320.817	322.355	85.6537	73.2891	190.049	192.709	2350.86	2441.93	605.208	630.417	124.532	126.593	128.427	117.21	95.2469	94.7568
	Laboratory 3	METHIONINE	477.661	469.55	244.203	237.621	327.983	335.753	407.187	386.916	29.8924	29.0945	266.345	260.571	376.507	387.282	371.944	357.296	321.938	326.952	85.8182	83.1456	185.213	185.001	2679.06	2836.32	624.759	684.431	138.343	137.988	158.462	144.733	99.1709	100.183
	Laboratory 4	METHIONINE	426	418	234	223	309	319	371	357	29	28	250	241	357	357	337	335	308	317	91	91	230	207	2665	2704	651	651	142	139	260	257	153	101
	Laboratory 5	METHIONINE	290.036	291.285	143.12	146.466	197.065	195.644	250.914	244.389	20.9918	21.2634	165.64	174.728	244.092	248.516	218.163	219.671	206.617	231.052	59.3879	59.5015	145.715	137.846	1763.34	1668.97	462.89	424.015	84.7058	86.1539	135.352	133.997	69.0577	70.099
	Laboratory 6	METHIONINE	457	456	242	246	338	320	387	382	31	31	270	269	384	385	366	358	344	345	89	89	250	213	2630	2620	636	626	139	136	165	147	105	108
	Laboratory 7	METHIONINE	378.1	385.4	217.4	223.9	291.8	297.5	361.9	353			202.6	238.4	346.037	355.3	321.7	327.9	285.1	290.1			192.1	264	2106.7	2237.6	587.2	594.4	137.4	143.6	142.5	140.1	113.8	101.6
	Laboratory 8	METHIONINE	447.44	442.31	234.47	234.36	313.26	313.84	369.47	370.65	31.75	31.7	264.67	267.8	378.76	379.85	359.02	358.97	342.8	339.55	88.56	87.48	222.15	217.22	2511.1	2528.74	645.28	648.07	125.82	124.82	142.38	131.43	98.26	97.14
	Laboratory 9	METHIONINE	484.67	483.6	255.8	254.51	338.04	339.84	407.72	406.06	32.95	32.57	268.18	272.38	387.13	386.41	369.83	368.68	347.16	400.52	89.52	89.45	216.89	217.92	2640.92	2663.32	632.64	670.72	145.19	141.39	125.7	121.11	106.37	106.84
	Laboratory 10	METHIONINE	464.897	467.693	246.774	246.571	330.673	330.041	384.281	384.998			257.567	258.094	369.261	373.051	346.781	346.604	335.106	331.721
	Laboratory 11	METHIONINE	496.6	490	289.7	277.4	368.5	343.6	400.8	407.6			256	246.4	402.4	401.3	376.8	386.4	347.5	339.8			243.75	256.25	2849	2858.5	709	717.75	154.6	155.8	194.4	181.7	118.2	110.7
	Laboratory 12	METHIONINE	508.384	494.32	266.928	262.168	309.22	313.881	412.84	394.092	40.16	38.89	268.492	280.788	398.128	399.976	373.744	375.716	363.084	358.02	105.91	99.04	232.6	235.86	2876.25	2908.17	684.85	690.34	134.765	126.657	105.225	113.248	90.3069	95.5418
	Laboratory 13	METHIONINE	384.219	379.327	204.193	207.011	279.581	273.887	319.079	326.248	27.5009	29.4003	258.865	221.441	320.009	310.572	297.486	293.285	317.132	267.847	81.1444	82.0621	162.863	171.947	2273.8	2326.98	626.127	636.662	130.312	129.685	229.155	219.539	84.3394	87.4286
	Laboratory 14	METHIONINE	429.65	439.56	283.34	248.84	325.26	334.44	415.9	390.36	41.54	39.29	256.98	247.8	357.72	358.47	323.94	346.18	324.58	326.24	84.79	80.48	171.6	178.88	2722.47	2549.04	596.05	573.34	114.12	121.84	122.57	114.11	101.27	96.96
	Laboratory 15	METHIONINE	433.8	509.6	260.2	262.4	339.4	345.2	409	412.4	29.8	27.3	264.8	277.2	394.1	382.3	377.7	379.3	346	351.9	76.6	84.9	226.5	224.75	2537	2533.25	584.25	604	146.2	147	264.5	237.4	109.6	100.4
		Sample	4	5	1	6	7	3	8	2	26	25	11	12	13	9	10	15	14	16	19	18	17	24	21	22	20	23	27	29	28	31	30	32
		Name	NIST 1869	NIST 1869	IF, partially hydrolyzed, milk-based	IF, partially hydrolyzed, milk-based	IF, partially hydrolyzed, soy-based	IF, partially hydrolyzed, soy-based	IF, elemental, amino acid based	IF, elemental, amino acid based	IF, ready-to-feed, milk based	IF, ready-to-feed, milk based	IF, milk based	IF, milk based	IF, soy based	IF, soy based	Toddler formula, milk based	Toddler formula, milk based	Adult nutritional powder, low fat	Adult nutritional powder, low fat	muva M-0142 - UHT skimmed milk	muva M-0142 - UHT skimmed milk	muva MO-0614 – Whey Powder	muva MO-0614 – Whey Powder	muva CA-0904 – Sodium Caseinate	muva CA-0904 – Sodium Caseinate	NIST SRM 1549a - Whole Milk Powder	NIST SRM 1549a - Whole Milk Powder	Bran pet food	Bran pet food	Dry pet food	Dry pet food	NIST SRM 3233 – Fortified breakfast cereal	NIST SRM 3233 – Fortified breakfast cereal
		Short Name	NIST 1869	NIST 1869	IF PH (milk)	IF PH (milk)	IF PH (soy)	IF PH (soy)	IF (AA)	IF (AA)	IF RTF (milk)	IF RTF (milk)	IF (milk)	IF (milk)	IF (soy)	IF (soy)	Toddler (milk)	Toddler (milk)	Adult (low fat)	Adult (low fat)	UHT skim	UHT skim	Whey powder	Whey powder	Na Cas	Na Cas	WMP	WMP	Bran PF	Bran PF	Dry PF	Dry PF	Cereal	Cereal
		Matrix ID	SPIFAN 1	SPIFAN 1	SPIFAN 2	SPIFAN 2	SPIFAN 3	SPIFAN 3	SPIFAN 4	SPIFAN 4	SPIFAN 5	SPIFAN 5	SPIFAN 6	SPIFAN 6	SPIFAN 7	SPIFAN 7	SPIFAN 8	SPIFAN 8	SPIFAN 9	SPIFAN 9	Dairy 1	Dairy 1	Dairy 2	Dairy 2	Dairy 3	Dairy 3	Dairy 4	Dairy 4	Cereals 1	Cereals 1	Cereals 2	Cereals 2	Cereals 3	Cereals 3
	Laboratory	amino acid	KGSZ273	LTCT316	KDOX966	ATAN351	SWUO667	MYHK654	ECHL425	UOPM297	XKIP216	HYJU890	CULF358	GBZC169	TJHR217	OACN211	EFXN778	BFAO941	LYNY751	PZGP859	DRGF365	QUET169	RJVA742	BBCV185	JNGK357	JGMT273	TKEH387	ADKC392	FMRM737	GHJR749	HWEU817	GXGS856	ZNDB409	YWRU223
	Laboratory 1	PHENYL-ALANINE	1878.2	2234.6	1334.64	1168.9	2048.83	1830.58	2299.16	2473.21	72.2561	73.2393	1065.23	1017.99	1683.74	3395	1347.48	1445.48	1647.26	1538.56	180.828	180.595	388.075	372.784	5322.3	5417.9	1349.76	1391.83	1493.4	1453.35	2621.03	2384.22	862.233	1833.54
	Laboratory 2	PHENYL-ALANINE	834.298	785.428	369.458	410.059	689.553	842.655	1047.87	885.956	57.059	53.8498	415.085	459.463	660.676	599.562	606.328	635.501	693.457	684.878	154.818	141.609	317.685	316.703	4388.82	4498.22	1150.33	1153.69	425.358	428.277	704.44	674.976	299.961	300.265
	Laboratory 3	PHENYL-ALANINE	637.599	633.028	356.075	358.858	620.679	610.962	943.096	873.293	49.174	55.3689	472.385	434.112	623.923	686.433	701.764	681.485	647.11	685.763	160.518	157.755	327.095	319.444	4451.91	4847.86	1165.48	1247.96	462.984	509.362	788.252	655.406	338.993	364.347
	Laboratory 4	PHENYL-ALANINE	692	689	402	398	677	681	955	943	60	60	468	474	682	674	663	662	707	748	170	171	400	352	4889	4926	1289	1277	481	510	769	761	767	330
	Laboratory 5	PHENYL-ALANINE	434.145	440.613	280.682	255.73	438.077	429.12	571.002	570.593	39.1075	37.8871	294.954	287.248	437.784	437.332	411.636	414.761	453.832	457.455	103.459	107.448	219.192	250.545	3272.76	3130.76	841.703	834.427	315.85	308.798	728.854	775.173	233.895	243.072
	Laboratory 6	PHENYL-ALANINE	647	639	359	383	702	622	903	862	56	55	451	457	654	669	634	633	685	686	163	163	418	334	4690	4650	1160	1180	436	430	731	712	320	315
	Laboratory 7	PHENYL-ALANINE	590.3	616.7	365	338.3	668.6	674.7	885.8	823.8			431.5	408.7	685.6	702.4	569.2	582.5	685	610.4			301	1208.7	4124.6	4448.4	651	1292.2	419.4	447.9	756.7	730.5	353.2	295.1
	Laboratory 8	PHENYL-ALANINE	669.42	661.44	387.4	401.08	635.11	646.61	885.57	877.73	59.51	59.01	470.04	469.22	681.35	679.93	647.74	660.92	699.79	699.41	165.53	162.17	376.86	376.9	4540.77	4588.22	1175.91	1180.22	431.03	431.47	734.28	709.05	307.59	310.13
	Laboratory 9	PHENYL-ALANINE	677.98	669.62	389.28	387.21	663.43	665.13	922.37	917.82	57.9	57.36	462.21	476.67	682.19	673.7	648.84	647.66	703.44	923.56	160.43	161.38	333.52	341.52	4704.77	4753.94	1153.45	1208.05	463.48	472.43	754.09	747.84	329.98	327.92
	Laboratory 10	PHENYL-ALANINE	666.96	671.895	384.37	385.216	658.915	651.076	903.515	906.101			449.37	458.183	664.688	658.74	620.067	626.098	691.133	686.589
	Laboratory 11	PHENYL-ALANINE	673.1	673.8	414.8	387.2	683.9	691.9	901.1	885.7			446.1	455.5	670.4	692.6	639	638.9	696.3	724.2			337.5	349.25	5093.5	5071	1277.25	1290	460.3	462.6	778.3	730	324.2	308.1
	Laboratory 12	PHENYL-ALANINE	659.388	648.028	338.992	353.248	606.289	630.732	901.592	880.312	84.82	80.28	416.392	415.808	650.404	649.352	596.784	614.308	681.616	668.464	228.66	192.26	333.01	337.45	5212.19	5674.2	1264.5	1257.16	464.897	429.393	727.06	716.882	311.818	326.973
	Laboratory 13	PHENYL-ALANINE	570.011	579.877	332.724	333.562	571.996	553.046	827.739	829.878	50.2752	57.1518	451.875	407.457	554.631	565.651	567.477	559.807	689.725	614.673	152.423	154.954	307.946	320.547	3958.15	4092.91	1112.45	1143	404.477	395.733	572.767	550.327	277.085	272.393
	Laboratory 14	PHENYL-ALANINE	631.2	660.45	424.18	390.3	679.57	693.1	857.06	906.39	60.67	62.66	446.84	458.16	657.57	656.71	586.55	637.6	665.71	604.25	170.17	175.18	337.01	345.86	5765.88	5177.08	1216.66	1153.07	478.72	478.1	806.15	757.24	350.98	341.49
	Laboratory 15	PHENYL-ALANINE	661.9	869.8	404	400.6	648.3	669.4	930	922.5	58.2	57.3	470.7	473.8	679.4	622.1	670.7	684.1	702.7	713.7	158.6	162.2	355	358.25	4585	4630.25	1202	1242.5	446.5	443.4	715.3	717.2	322.5	313.9
		Sample	4	5	1	6	7	3	8	2	26	25	11	12	13	9	10	15	14	16	19	18	17	24	21	22	20	23	27	29	28	31	30	32
		Name	NIST 1869	NIST 1869	IF, partially hydrolyzed, milk-based	IF, partially hydrolyzed, milk-based	IF, partially hydrolyzed, soy-based	IF, partially hydrolyzed, soy-based	IF, elemental, amino acid based	IF, elemental, amino acid based	IF, ready-to-feed, milk based	IF, ready-to-feed, milk based	IF, milk based	IF, milk based	IF, soy based	IF, soy based	Toddler formula, milk based	Toddler formula, milk based	Adult nutritional powder, low fat	Adult nutritional powder, low fat	muva M-0142 - UHT skimmed milk	muva M-0142 - UHT skimmed milk	muva MO-0614 – Whey Powder	muva MO-0614 – Whey Powder	muva CA-0904 – Sodium Caseinate	muva CA-0904 – Sodium Caseinate	NIST SRM 1549a - Whole Milk Powder	NIST SRM 1549a - Whole Milk Powder	Bran pet food	Bran pet food	Dry pet food	Dry pet food	NIST SRM 3233 – Fortified breakfast cereal	NIST SRM 3233 – Fortified breakfast cereal
		Short Name	NIST 1869	NIST 1869	IF PH (milk)	IF PH (milk)	IF PH (soy)	IF PH (soy)	IF (AA)	IF (AA)	IF RTF (milk)	IF RTF (milk)	IF (milk)	IF (milk)	IF (soy)	IF (soy)	Toddler (milk)	Toddler (milk)	Adult (low fat)	Adult (low fat)	UHT skim	UHT skim	Whey powder	Whey powder	Na Cas	Na Cas	WMP	WMP	Bran PF	Bran PF	Dry PF	Dry PF	Cereal	Cereal
		Matrix ID	SPIFAN 1	SPIFAN 1	SPIFAN 2	SPIFAN 2	SPIFAN 3	SPIFAN 3	SPIFAN 4	SPIFAN 4	SPIFAN 5	SPIFAN 5	SPIFAN 6	SPIFAN 6	SPIFAN 7	SPIFAN 7	SPIFAN 8	SPIFAN 8	SPIFAN 9	SPIFAN 9	Dairy 1	Dairy 1	Dairy 2	Dairy 2	Dairy 3	Dairy 3	Dairy 4	Dairy 4	Cereals 1	Cereals 1	Cereals 2	Cereals 2	Cereals 3	Cereals 3
	Laboratory	amino acid	KGSZ273	LTCT316	KDOX966	ATAN351	SWUO667	MYHK654	ECHL425	UOPM297	XKIP216	HYJU890	CULF358	GBZC169	TJHR217	OACN211	EFXN778	BFAO941	LYNY751	PZGP859	DRGF365	QUET169	RJVA742	BBCV185	JNGK357	JGMT273	TKEH387	ADKC392	FMRM737	GHJR749	HWEU817	GXGS856	ZNDB409	YWRU223
	Laboratory 1	PROLINE	3236.01	3998.31	2089.98	2144.42	1855.96	1807.43	1397.92	1469.75	137.832	137.326	1780.95	1723.18	1499.54	3262.81	2377.1	2602.25	2387.67	2202.83	359.461	355.437	645.532	650.71	10466.9	10280.1	2533.03	2658.87	2610.63	2404.06	2678.38	2585.04	1798.13	3392.02
	Laboratory 2	PROLINE	1572.38	1487.05	702.477	779.968	705.271	857.542	633.915	543.389	111.376	104.986	927.955	903.613	667.3	688.707	1277.92	1270.92	1171.26	1152.44	312.852	287.467	615.413	609.827	9233.01	9399.05	2326.54	2323.73	812.205	816.431	875.64	839.618	619.673	625.141
	Laboratory 3	PROLINE	1227.46	1206.33	694.659	683.227	650.028	634.979	551.342	528.406	105.666	109.884	924.917	905.733	646.159	666.95	1323.19	1322.01	1128.57	1169.15	330.695	331.478	627.431	595.225	9658.73	10055.7	2364.35	2414.7	868.175	892	949.559	848.822	671.124	693.82
	Laboratory 4	PROLINE	1256	1284	719	708	645	650	555	545	119	117	900	894	655	637	1242	1288	1176	1150	347	349	656	648	10081	10201	2506	2521	895	888	925	934	768	700
	Laboratory 5	PROLINE	796.284	800.485	429.563	434.357	428.005	429.287	346.938	347.595	74.2399	74.7233	507.639	579.633	397.204	339.76	761.206	787.852	521.702	738.526	204.514	191.977	412.304	413.354	6534.04	6631.49	1688.18	1631.94	571.842	566.669	643.026	649.036	450.986	453.329
	Laboratory 6	PROLINE	1200	1200	694	695	659	636	536	508	111	110	897	896	663	668	1250	1240	1140	1150	324	327	703	604	9560	9540	2290	2270	862	847	910	903	675	672
	Laboratory 7	PROLINE	1064.2	1079.6	648.5	647.8	593.5	606.8	514.2	522.2			814.3	820.5	613.6	625.7	1156.8	1183	1062.1	1034.6			576.2	1572.7	8197.6	8662.8	2205.7	2257.9	829.7	841.8	909.4	893.6	685.4	656.1
	Laboratory 8	PROLINE	1159.33	1167.93	669.74	683.69	629.52	615.65	528.03	517.47	111.84	111.64	878.05	875.81	649.92	652.35	1220.18	1220.39	1123.14	1126.22	323.13	325.23	636.61	622.19	9566.4	9686.81	2373.36	2371.83	835.1	827.95	910.9	884.95	649.69	648.28
	Laboratory 9	PROLINE	1256.2	1240.63	713.16	710.13	663.21	655.34	555.43	557.73	114.35	112.94	914.61	915.91	665.4	664	1276.16	1274.29	1163.15	547.64	329.25	329.81	626.8	637.18	9914.76	9981.72	2324.08	2436.84	889.39	897.44	940.54	939.18	677.82	678.56
	Laboratory 10	PROLINE	1221.81	1231.63	710.014	712.326	654.504	648.464	557.329	543.427			891.094	894.424	658.573	657.202	1231.05	1246.98	1156.62	1150.35
	Laboratory 11	PROLINE	1187	1187.6	683.5	706.2	640.2	634.4	503.1	529.2			837	849.6	613.7	641.6	1203.3	1226.7	1096.3	1107			628.5	619.25	10638.8	10598.2	2486.5	2505.5	866.3	870	899.8	888.4	660.3	633.2
	Laboratory 12	PROLINE	1300.95	1292.37	750.744	747.72	631.388	647.883	565.192	576.32	123.08	123.01	943.248	946.924	692.016	703.32	1299.92	1313.04	1227.35	1216.78	354.33	348.15	658.05	677.4	10727.7	10593.6	2516.53	2537.2	848.327	814.397	903.142	891.858	650.646	650.951
	Laboratory 13	PROLINE	1058.71	1055.73	639.095	649.31	596.812	579.321	491.034	489.625	114.151	108.846	900.149	815.104	582.327	582.8	1134.98	1128.24	1165.46	1031.96	314.79	313.783	602.608	620.057	8673.31	8950.37	2404.87	2422.09	817.127	825.841	814.21	801.183	636.971	631.808
	Laboratory 14	PROLINE	1223.47	1235.51	759.14	739.33	670.18	649.2	535.04	551.7	116.81	118.86	915.26	912.77	680.81	661.21	1166.58	1282.64	1200.08	1124.9	349.1	342.12	619.28	634.26	9787.69	9691.06	2373.07	2313.18	875.53	871.68	887.44	935.11	734.03	689.55
	Laboratory 15	PROLINE	1199.8	1243.4	726.8	738.5	645.1	663.6	555	572.3	113.9	112.7	923	938.7	670.7	620	1293.2	1298	1173.9	1188.1	317.6	316.5	658.25	666.75	9433	9507.75	2368.75	2459.5	852.9	849.6	875.4	902.9	672.3	667.6
		Sample	4	5	1	6	7	3	8	2	26	25	11	12	13	9	10	15	14	16	19	18	17	24	21	22	20	23	27	29	28	31	30	32
		Name	NIST 1869	NIST 1869	IF, partially hydrolyzed, milk-based	IF, partially hydrolyzed, milk-based	IF, partially hydrolyzed, soy-based	IF, partially hydrolyzed, soy-based	IF, elemental, amino acid based	IF, elemental, amino acid based	IF, ready-to-feed, milk based	IF, ready-to-feed, milk based	IF, milk based	IF, milk based	IF, soy based	IF, soy based	Toddler formula, milk based	Toddler formula, milk based	Adult nutritional powder, low fat	Adult nutritional powder, low fat	muva M-0142 - UHT skimmed milk	muva M-0142 - UHT skimmed milk	muva MO-0614 – Whey Powder	muva MO-0614 – Whey Powder	muva CA-0904 – Sodium Caseinate	muva CA-0904 – Sodium Caseinate	NIST SRM 1549a - Whole Milk Powder	NIST SRM 1549a - Whole Milk Powder	Bran pet food	Bran pet food	Dry pet food	Dry pet food	NIST SRM 3233 – Fortified breakfast cereal	NIST SRM 3233 – Fortified breakfast cereal
		Short Name	NIST 1869	NIST 1869	IF PH (milk)	IF PH (milk)	IF PH (soy)	IF PH (soy)	IF (AA)	IF (AA)	IF RTF (milk)	IF RTF (milk)	IF (milk)	IF (milk)	IF (soy)	IF (soy)	Toddler (milk)	Toddler (milk)	Adult (low fat)	Adult (low fat)	UHT skim	UHT skim	Whey powder	Whey powder	Na Cas	Na Cas	WMP	WMP	Bran PF	Bran PF	Dry PF	Dry PF	Cereal	Cereal
		Matrix ID	SPIFAN 1	SPIFAN 1	SPIFAN 2	SPIFAN 2	SPIFAN 3	SPIFAN 3	SPIFAN 4	SPIFAN 4	SPIFAN 5	SPIFAN 5	SPIFAN 6	SPIFAN 6	SPIFAN 7	SPIFAN 7	SPIFAN 8	SPIFAN 8	SPIFAN 9	SPIFAN 9	Dairy 1	Dairy 1	Dairy 2	Dairy 2	Dairy 3	Dairy 3	Dairy 4	Dairy 4	Cereals 1	Cereals 1	Cereals 2	Cereals 2	Cereals 3	Cereals 3
	Laboratory	amino acid	KGSZ273	LTCT316	KDOX966	ATAN351	SWUO667	MYHK654	ECHL425	UOPM297	XKIP216	HYJU890	CULF358	GBZC169	TJHR217	OACN211	EFXN778	BFAO941	LYNY751	PZGP859	DRGF365	QUET169	RJVA742	BBCV185	JNGK357	JGMT273	TKEH387	ADKC392	FMRM737	GHJR749	HWEU817	GXGS856	ZNDB409	YWRU223
	Laboratory 1	SERINE	2384.03	3147.47	1837.25	1988.43	2045.05	1784.5	1481.74	1582.68	82.0558	85.6428	981.506	1054.35	1264.59	3105.86	1488.84	1440.11	1112.67	1148.41	196.735	191.65	574.524	554.009	5385.31	5410.52	1440.67	1477.44	1211.72	1242.9	2079.76	1931.25	821.143	1568.99
	Laboratory 2	SERINE	1069.92	985.134	693.996	713.147	732.841	918.443	596.15	538.512	76.2638	76.5995	639.733	635.205	712.427	713.112	861.369	818.535	649.164	638.446	184.09	165.19	543.608	538.903	5027.85	5126.22	1368.72	1370.96	450.849	453.523	770.646	754.868	322.897	324.775
	Laboratory 3	SERINE	907.752	897.135	696.242	704.62	741.71	760.947	532.441	551.976	80.3385	81.4827	662.444	669.957	768.7	745.284	875.414	890.801	688.772	672.365	207.14	204.454	621.693	589.294	5982.8	6158.46	1533.75	1495.74	550.745	543.591	949.393	881.411	374.866	376.054
	Laboratory 4	SERINE	835	815	650	658	682	708	533	530	77	78	615	611	681	676	811	816	644	656	191	193	562	546	5437	5494	1448	1449	494	495	813	798	394	344
	Laboratory 5	SERINE	438.478	478.728	463.945	357.693	358.236	332.379	249.448	277.683	47.76	49.1098	333.364	308.365	345.205	385.48	503.361	471.458	373.927	365.659	102.094	96.9852	297.457	369.117	3442.73	3548.36	882.111	921.594	309.322	299.632	532.839	518.335	227.891	214.564
	Laboratory 6	SERINE	793	786	638	637	673	669	507	514	85	84	610	616	687	718	794	805	644	652	199	197	671	629	5100	5100	1450	1380	487	491	807	760	340	341
	Laboratory 7	SERINE	708.4	726.6	570.6	571.9	608	625.1	461.5	462.1			533.4	541.8	623.4	631.3	727.2	754	581.7	555.9			502.1	691.9	4446.5	4652.2	1303.1	1314.9	472	488.3	763.2	783.9	354.6	340.8
	Laboratory 8	SERINE	741.79	736.28	593.73	593.83	621.53	617.84	472.03	464.78	73.24	74.63	576.39	570.24	648.36	636.66	758.42	755.54	604.82	604.56	182.82	179.82	523.36	510.87	4935.27	5015.51	1328.15	1334.87	447.28	445.31	774.43	756.54	325.27	322.7
	Laboratory 9	SERINE	847.03	832.74	658.21	671.62	731.21	700.4	535.81	530.45	80.1	79.82	629.71	633.3	683.6	700.9	828.77	832.35	649.33	526.7	190.73	190.84	560.09	566.13	5461.49	5498.82	1381.04	1449.35	502.21	493.93	825.5	822.98	350.42	351.34
	Laboratory 10	SERINE	768.042	777.531	619.902	615.121	643.7	641.53	497.939	493.828			582.877	586.601	654.706	658.649	765.346	769.573	614.899	611.562
	Laboratory 11	SERINE	749.4	754.6	612	625	651.4	634.1	458.3	460.1			537.5	551.8	628.4	643.6	740.7	769.9	606.8	610.7			525.5	524	5711.5	5665.5	1431.5	1435	468.5	462.6	784.1	764.3	328.8	312.3
	Laboratory 12	SERINE	865.132	853.492	679.424	693.332	457.589	474.137	545.384	522.932	86.07	83.84	642.24	640.636	712.528	739.764	833.12	849.148	674.452	696.936	207.38	203.7	577.46	588.71	5963.28	6103.03	1472.64	1483.45	469.681	447.602	786.075	776.591	330.023	343.743
	Laboratory 13	SERINE	769.574	783.515	711.175	675.382	684.379	739.105	589.995	563.232	83.5356	86.2302	622.119	672.223	728.702	729.833	857.154	847.65	666.875	716.097	192.549	194.4	578.071	607.77	4826.56	4985.54	1461.66	1488.05	486.215	491.258	754.544	740.17	350.621	349.149
	Laboratory 14	SERINE	778.6	807.63	614.28	646.08	707.57	653.4	452.21	482.13	72.16	76.24	620.47	594.82	677.24	647.53	738.88	772.65	583.93	583.62	166.66	173.79	469.21	470.25	4965.32	4745.62	1239.67	1177.35	396.01	425.26	690.26	686.35	330	310.43
	Laboratory 15	SERINE	759.1	814.6	631.8	625.9	634.3	652.6	494.8	503.5	77.6	77.2	618.9	601.7	657.8	610.7	800	803.2	617.1	623.5	177.8	181.3	538.5	540.25	5031	5040.75	1370.5	1416.5	452.2	451.6	737.7	756.7	328.8	332.4
		Sample	4	5	1	6	7	3	8	2	26	25	11	12	13	9	10	15	14	16	19	18	17	24	21	22	20	23	27	29	28	31	30	32
		Name	NIST 1869	NIST 1869	IF, partially hydrolyzed, milk-based	IF, partially hydrolyzed, milk-based	IF, partially hydrolyzed, soy-based	IF, partially hydrolyzed, soy-based	IF, elemental, amino acid based	IF, elemental, amino acid based	IF, ready-to-feed, milk based	IF, ready-to-feed, milk based	IF, milk based	IF, milk based	IF, soy based	IF, soy based	Toddler formula, milk based	Toddler formula, milk based	Adult nutritional powder, low fat	Adult nutritional powder, low fat	muva M-0142 - UHT skimmed milk	muva M-0142 - UHT skimmed milk	muva MO-0614 – Whey Powder	muva MO-0614 – Whey Powder	muva CA-0904 – Sodium Caseinate	muva CA-0904 – Sodium Caseinate	NIST SRM 1549a - Whole Milk Powder	NIST SRM 1549a - Whole Milk Powder	Bran pet food	Bran pet food	Dry pet food	Dry pet food	NIST SRM 3233 – Fortified breakfast cereal	NIST SRM 3233 – Fortified breakfast cereal
		Short Name	NIST 1869	NIST 1869	IF PH (milk)	IF PH (milk)	IF PH (soy)	IF PH (soy)	IF (AA)	IF (AA)	IF RTF (milk)	IF RTF (milk)	IF (milk)	IF (milk)	IF (soy)	IF (soy)	Toddler (milk)	Toddler (milk)	Adult (low fat)	Adult (low fat)	UHT skim	UHT skim	Whey powder	Whey powder	Na Cas	Na Cas	WMP	WMP	Bran PF	Bran PF	Dry PF	Dry PF	Cereal	Cereal
		Matrix ID	SPIFAN 1	SPIFAN 1	SPIFAN 2	SPIFAN 2	SPIFAN 3	SPIFAN 3	SPIFAN 4	SPIFAN 4	SPIFAN 5	SPIFAN 5	SPIFAN 6	SPIFAN 6	SPIFAN 7	SPIFAN 7	SPIFAN 8	SPIFAN 8	SPIFAN 9	SPIFAN 9	Dairy 1	Dairy 1	Dairy 2	Dairy 2	Dairy 3	Dairy 3	Dairy 4	Dairy 4	Cereals 1	Cereals 1	Cereals 2	Cereals 2	Cereals 3	Cereals 3
	Laboratory	amino acid	KGSZ273	LTCT316	KDOX966	ATAN351	SWUO667	MYHK654	ECHL425	UOPM297	XKIP216	HYJU890	CULF358	GBZC169	TJHR217	OACN211	EFXN778	BFAO941	LYNY751	PZGP859	DRGF365	QUET169	RJVA742	BBCV185	JNGK357	JGMT273	TKEH387	ADKC392	FMRM737	GHJR749	HWEU817	GXGS856	ZNDB409	YWRU223
	Laboratory 1	TAURINE	389.384	280.592	789.576	406.144	475.808	302.189	232.087	242.183	18.9945	19.7041	485.574	449.217	512.171	677.092	495.598	514.281	392.183	376.401	21.2776	24.68	136.522	118.648	769.198	1103.02	188.775	287.837	133.758	115.041	626.171	534.042	26.0743	112.632
	Laboratory 2	TAURINE	50.1129	52.7206	45.3203	46.6421	52.022	63.4	40.2552	0	4.44881	4.27258	44.9753	43.5922	60.5827	61.2239	33.5866	32.252			0	0	0	0	0	0	0	0	0	0	0	0	0	0
	Laboratory 3	TAURINE	35.0222	34.0354	43.4113	40.1079	41.1794	43.528	34.1423	29.9212	2.7182	3.5625	40.5333	41.5019	58.6994	56.8936	31.362	29.7288	<2	<2	<2	<2	4.4222	4.2878	<2	<2	<2	<2	6.4713	5.7518	<2	<2	<2	<2
	Laboratory 4	TAURINE	16	19	31	24	30	28	18	20			25	25	42	40	17	11			0	0	0	0	0	0	0	0	0	0	0	0	0	0
	Laboratory 5	TAURINE	27.0216	29.5379	24.2567	20.1463	20.0978	39.1397	29.7413	21.0362	2.01066	2.01006	28.0558	27.8957	43.439	51.496	22.7778	20.794	5.51097	32.8536	4.59114	4.69101	21.7159	57.9884	633.795	165.87	8.81605	49.4422	15.7207	10.4167	252.568	263.074	15.4494	17.4168
	Laboratory 6	TAURINE	36.7	35.7	41.7	40.4	49.8	45.5	35	36.7	4.01	4.28	42.3	42.5	60.5	58	33.6	31.6	4.74	<4	<4	<4	<4	<4	<4	<4	<4	<4	<4	<4	<4	<4	<4	<4
	Laboratory 7	TAURINE	129.4	166	39.4	98.2	88.2	80.5	118.6	81.7			0	76.3	76.3	89.9	93.7	103.7	28.3	51.5			61.6	0	806.7	979.2	244.9	286.3	16.5	25	113	71.5	18.6	0
	Laboratory 8	TAURINE	31.97	33.68	39.49	38.34	44.43	43.69	32.85	31.72	4.026	3.539	43.13	43.49	58.05	54.68	29.56	31.46	Not Detected	Not Detected	Not Detected	Not Detected	Not Detected	Not Detected	Not Detected	Not Detected	Not Detected	Not Detected	Not Detected	Not Detected	Not Detected	Not Detected	Not Detected	Not Detected
	Laboratory 9	TAURINE	35.91	37.16	41.19	42.76	49.32	48.87	32.92	36.63	3.48	4.27	42.39	44.12	55.19	58.65	29.41	28.8	0	35.28	0	0	0	0	0	0	0	0	0	0	0	0	0	0
	Laboratory 10	TAURINE	Below LOQ	Below LOQ	Below LOQ	Below LOQ	5.233	Below LOQ	Below LOQ	Below LOQ			Below LOQ	Below LOQ	6.233	6.272	Below LOQ	Below LOQ	ND	ND
	Laboratory 11	TAURINE	36.4	35.2	37.4	36.9	42.3	41.5	32.1	33.3			31.4	35.6	50.1	50.9	26.1	25	/	/			/	/	/	/	/	/	/	/	/	/	/	/
	Laboratory 12	TAURINE	27.36	27.02	30.42	31.708	32.5552	32.5145	25.992	25.624			32.572	32.556	43.028	44.02	23.364	24.532			0	0	0	0	0	0	0	0	0	0	0	0	0	0
	Laboratory 13	TAURINE	34.6641	34.6174	41.7312	40.7677	45.3211	45.6949	33.6701	34.7563	4.14012	4.05204	41.901	42.8814	55.595	56.7709	32.5778	30.7806			0	0	0	0	0	0	0	0	0	0	0	0	0	0
	Laboratory 14	TAURINE	35.08	26.13	41.74	32.48	40.39	36.6	17.57	30.21	8.66	10.79	43.52	38.21	53.12	41.21	25.87	28.35	ND	36.94	4.98	12.48	21.68	16.75	1996.58	1590.41	88.09	56.09	13.46	16.74	103.12	33.41	4.54	4.86
	Laboratory 15	TAURINE	88.9	308.4	103.9	44.5	49.2	48.5	35.5	36.1	4.5	4.1	51.1	44.1	56.7	64.4	78.3	92.4		21.9	2.2	3.9	0	0	206.25	239	0	0	3.8	0	52.6	24.6	3.1	0
		Sample	4	5	1	6	7	3	8	2	26	25	11	12	13	9	10	15	14	16	19	18	17	24	21	22	20	23	27	29	28	31	30	32
		Name	NIST 1869	NIST 1869	IF, partially hydrolyzed, milk-based	IF, partially hydrolyzed, milk-based	IF, partially hydrolyzed, soy-based	IF, partially hydrolyzed, soy-based	IF, elemental, amino acid based	IF, elemental, amino acid based	IF, ready-to-feed, milk based	IF, ready-to-feed, milk based	IF, milk based	IF, milk based	IF, soy based	IF, soy based	Toddler formula, milk based	Toddler formula, milk based	Adult nutritional powder, low fat	Adult nutritional powder, low fat	muva M-0142 - UHT skimmed milk	muva M-0142 - UHT skimmed milk	muva MO-0614 – Whey Powder	muva MO-0614 – Whey Powder	muva CA-0904 – Sodium Caseinate	muva CA-0904 – Sodium Caseinate	NIST SRM 1549a - Whole Milk Powder	NIST SRM 1549a - Whole Milk Powder	Bran pet food	Bran pet food	Dry pet food	Dry pet food	NIST SRM 3233 – Fortified breakfast cereal	NIST SRM 3233 – Fortified breakfast cereal
		Short Name	NIST 1869	NIST 1869	IF PH (milk)	IF PH (milk)	IF PH (soy)	IF PH (soy)	IF (AA)	IF (AA)	IF RTF (milk)	IF RTF (milk)	IF (milk)	IF (milk)	IF (soy)	IF (soy)	Toddler (milk)	Toddler (milk)	Adult (low fat)	Adult (low fat)	UHT skim	UHT skim	Whey powder	Whey powder	Na Cas	Na Cas	WMP	WMP	Bran PF	Bran PF	Dry PF	Dry PF	Cereal	Cereal
		Matrix ID	SPIFAN 1	SPIFAN 1	SPIFAN 2	SPIFAN 2	SPIFAN 3	SPIFAN 3	SPIFAN 4	SPIFAN 4	SPIFAN 5	SPIFAN 5	SPIFAN 6	SPIFAN 6	SPIFAN 7	SPIFAN 7	SPIFAN 8	SPIFAN 8	SPIFAN 9	SPIFAN 9	Dairy 1	Dairy 1	Dairy 2	Dairy 2	Dairy 3	Dairy 3	Dairy 4	Dairy 4	Cereals 1	Cereals 1	Cereals 2	Cereals 2	Cereals 3	Cereals 3
	Laboratory	amino acid	KGSZ273	LTCT316	KDOX966	ATAN351	SWUO667	MYHK654	ECHL425	UOPM297	XKIP216	HYJU890	CULF358	GBZC169	TJHR217	OACN211	EFXN778	BFAO941	LYNY751	PZGP859	DRGF365	QUET169	RJVA742	BBCV185	JNGK357	JGMT273	TKEH387	ADKC392	FMRM737	GHJR749	HWEU817	GXGS856	ZNDB409	YWRU223
	Laboratory 1	THREONINE	1655.08	2188.3	2101.32	2143.13	1298.56	1098.39	1621.67	1783.38	85.9053	90.2589	968.751	985.049	875.498	2132.69	1306.25	1209.87	1029.6	1035.48	151.122	147.722	730.13	718.482	4073.32	4085.43	1138.39	1156.06	775.153	828.191	1551.19	1458.9	515.379	982.268
	Laboratory 2	THREONINE	898.124	842.403	848.397	940.418	533.71	650.373	817.308	712.885	85.06	81.391	630.889	615.752	501.877	516.026	759.011	751.426	631.603	620.434	143.145	130.498	700.368	698.719	3781.65	3847.95	1072.91	1072.08	309.23	310.991	607.054	584.925	210.348	210.813
	Laboratory 3	THREONINE	750.966	741.783	892.811	903.307	514.2	530.13	681.71	744.594	87.8629	84.1578	633.358	645	535.103	518.28	758.303	776.553	646.012	630.848	156.418	153.271	785.211	742.208	4323.52	4375.63	1150.4	1101.26	332.314	324.027	723.141	681.169	215.234	208.304
	Laboratory 4	THREONINE	710	716	876	878	501	507	735	729	89	89	622	626	499	494	744	751	631	639	156	157	736	737	4075	4130	1162	1160	336	336	639	631	239	227
	Laboratory 5	THREONINE	419.911	432.548	546.653	522.552	296.635	284.024	406.195	425.595	54.2117	56.7011	354.799	355.688	290.486	295.575	474.328	454.679	381.796	385.023	88.3388	86.8859	422.297	485.778	2581.07	2705.53	742.938	744.25	211.398	207.853	411.896	402.973	144.972	137.681
	Laboratory 6	THREONINE	674	673	836	829	483	483	693	704	83	83	607	607	495	505	739	726	615	622	150	149	786	709	3920	3900	1080	1050	319	317	618	593	218	218
	Laboratory 7	THREONINE	596	605.5	774.9	777.8	438.9	450.6	679.3	658.8			533.3	545.5	448.4	455.9	667.1	693.7	559	542.7			645.5	515.4	3226.2	3350.4	992.8	1009.3	307.7	315.4	583.2	595.8	222.8	214.2
	Laboratory 8	THREONINE	645.75	641.38	795.79	795	456.04	456.65	660.01	661.06	82.24	82.56	578.34	580.82	467.78	470.93	705.86	705.43	589.68	592.79	146.83	144.72	711.55	689.76	3797.35	3839.8	1071.11	1075.52	303.25	304.14	610.95	594.35	208.42	206.72
	Laboratory 9	THREONINE	709.37	699.8	865.7	863.68	504.12	500	720.97	716.74	86.82	86	613.79	619.06	497.53	499.56	755.52	749.51	627.93	714.48	149.09	148.71	711.88	721.37	4013.23	4043.56	1064.01	1114.14	334.07	333.93	638.52	631.68	224.86	224.86
	Laboratory 10	THREONINE	671.774	677.008	832.681	828.089	478.319	472.323	685.992	683.491			582.877	584.442	478.978	477.234	706.155	716.477	606.01	601.204
	Laboratory 11	THREONINE	665.5	660.8	841.2	862.3	480.9	466.9	653.6	691.8			557.1	569.4	469.8	480.3	695.3	721.5	620.1	623.3			713	703	4280.75	4277	1126.25	1144.75	329.9	333	638.3	612.8	210.9	202
	Laboratory 12	THREONINE	747	735.82	897.652	913.568	447.118	460.185	743.356	750.364	95.45	93.86	642.06	646.952	520.54	531.204	769.868	777.488	663.188	665.148	162.2	159.66	752.2	762.8	4420.92	4519.67	1146.25	1156.38	319.72	302.914	614.737	604.533	213.409	219.837
	Laboratory 13	THREONINE	594.741	589.621	758.593	755.03	439.614	426.851	653.209	661.633	83.5416	82.3151	619.077	558.383	424.807	431.567	670.433	664.478	632.425	550.642	138.206	139.431	659.537	672.461	3405.64	3543.38	1079.34	1103.87	299.286	302.41	525.846	519.787	202.905	201.203
	Laboratory 14	THREONINE	670.29	665.29	849.76	835.8	483.24	475.23	661.29	674.3	85.23	87.93	586.52	595.22	481.29	479.24	671.8	716.96	585.38	570.49	147.38	146.56	662.78	673.46	3989.61	3796.2	1044.48	1007.48	306.98	317.77	595.27	595.33	232.79	218.88
	Laboratory 15	THREONINE	660.3	690.1	859.7	859	473.9	489.6	706.9	713.4	84.5	83.2	613.8	617.2	490	449.6	748.9	749.8	619.2	626.4	141.5	145.3	722.25	723.75	3808.25	3836.25	1074.25	1111.25	313.8	313.3	592.5	606	218.2	216.2
		Sample	4	5	1	6	7	3	8	2	26	25	11	12	13	9	10	15	14	16	19	18	17	24	21	22	20	23	27	29	28	31	30	32
		Name	NIST 1869	NIST 1869	IF, partially hydrolyzed, milk-based	IF, partially hydrolyzed, milk-based	IF, partially hydrolyzed, soy-based	IF, partially hydrolyzed, soy-based	IF, elemental, amino acid based	IF, elemental, amino acid based	IF, ready-to-feed, milk based	IF, ready-to-feed, milk based	IF, milk based	IF, milk based	IF, soy based	IF, soy based	Toddler formula, milk based	Toddler formula, milk based	Adult nutritional powder, low fat	Adult nutritional powder, low fat	muva M-0142 - UHT skimmed milk	muva M-0142 - UHT skimmed milk	muva MO-0614 – Whey Powder	muva MO-0614 – Whey Powder	muva CA-0904 – Sodium Caseinate	muva CA-0904 – Sodium Caseinate	NIST SRM 1549a - Whole Milk Powder	NIST SRM 1549a - Whole Milk Powder	Bran pet food	Bran pet food	Dry pet food	Dry pet food	NIST SRM 3233 – Fortified breakfast cereal	NIST SRM 3233 – Fortified breakfast cereal
		Short Name	NIST 1869	NIST 1869	IF PH (milk)	IF PH (milk)	IF PH (soy)	IF PH (soy)	IF (AA)	IF (AA)	IF RTF (milk)	IF RTF (milk)	IF (milk)	IF (milk)	IF (soy)	IF (soy)	Toddler (milk)	Toddler (milk)	Adult (low fat)	Adult (low fat)	UHT skim	UHT skim	Whey powder	Whey powder	Na Cas	Na Cas	WMP	WMP	Bran PF	Bran PF	Dry PF	Dry PF	Cereal	Cereal
		Matrix ID	SPIFAN 1	SPIFAN 1	SPIFAN 2	SPIFAN 2	SPIFAN 3	SPIFAN 3	SPIFAN 4	SPIFAN 4	SPIFAN 5	SPIFAN 5	SPIFAN 6	SPIFAN 6	SPIFAN 7	SPIFAN 7	SPIFAN 8	SPIFAN 8	SPIFAN 9	SPIFAN 9	Dairy 1	Dairy 1	Dairy 2	Dairy 2	Dairy 3	Dairy 3	Dairy 4	Dairy 4	Cereals 1	Cereals 1	Cereals 2	Cereals 2	Cereals 3	Cereals 3
	Laboratory	amino acid	KGSZ273	LTCT316	KDOX966	ATAN351	SWUO667	MYHK654	ECHL425	UOPM297	XKIP216	HYJU890	CULF358	GBZC169	TJHR217	OACN211	EFXN778	BFAO941	LYNY751	PZGP859	DRGF365	QUET169	RJVA742	BBCV185	JNGK357	JGMT273	TKEH387	ADKC392	FMRM737	GHJR749	HWEU817	GXGS856	ZNDB409	YWRU223
	Laboratory 1	TYROSINE	1869.88	2214.63	1204.32	1054.4	1500.48	1340.9	2213.06	2377.05	70.2542	70.1549	1034.94	1043.13	1228.76	2464.94	1413.25	1489.43	1510.42	1409.95	190.955	191.583	324.461	308.309	5951.4	6042.94	1379.9	1411.32	924.8	891.882	1822.42	1712.34	568.707	1207.83
	Laboratory 2	TYROSINE	524.549	499.082	232.164	280.01	344.76	474.061	662.23	595.672	43.8307	40.5126	310.101	356.547	306.066	268.579	474.465	511.927	453.835	483.09	145.09	116.419	224.058	228.677	4556.06	4413.81	1000.42	1019.12	206.541	208.097	370.762	364.442	147.614	151.756
	Laboratory 3	TYROSINE	617.135	613.995	321.28	320.089	448.434	449.53	895.23	837.459	54.865	61.2134	474.956	428.398	454.454	491.84	714.063	689.336	564.803	593.443	181.065	178.583	291.287	285.41	5206.56	5650.31	1292.58	1400.62	325.358	364.53	567.728	480.84	256.482	282.637
	Laboratory 4	TYROSINE	670	676	358	352	490	491	839	794	58	58	455	463	488	474	676	659	609	650	180	180	337	286	5430	5466	1305	1304	302	306	523	531	483	199
	Laboratory 5	TYROSINE	412.086	409.539	259.799	240.847	330.473	331.506	561.882	558.921	37.9004	37.4613	302.149	310.469	328.327	327.476	445.342	438.143	424.174	419.987	113.547	112.431	198.242	213.641	3767.15	3611.09	904.24	875.583	171.768	189.085	546.226	523.296	165.245	158.463
	Laboratory 6	TYROSINE	628	622	321	331	491	443	862	829	52	51	448	451	469	483	641	654	603	611	173	171	377	301	5290	5240	1230	1220	265	264	504	477	201	194
	Laboratory 7	TYROSINE	464.2	481.7	284.3	308.7	439.3	445.9	852.9	781.8			0	405.8	449.4	475.4	577.6	591.2	0	502.7			255.5	686.2	4606.9	4964.4	1197	1233.8	252.1	273.1	500.8	456.4	219.6	184.4
	Laboratory 8	TYROSINE	621.38	618.47	336.55	327.07	447.12	446.07	812.08	824.69	53.43	53.44	436.7	437.97	463.57	465.41	620.42	622.93	584.96	586.64	168.93	165.25	278.72	270.83	5058.64	5107.84	1174.46	1186.28	235.96	229.3	462.84	451.94	185.61	185.58
	Laboratory 9	TYROSINE	657.55	653.38	351.46	348.31	480.9	477.04	825.8	850.54	54.65	54.19	456.44	468.69	487.01	480.04	656.22	654.37	617.67	888.07	165.78	166.52	276.03	281.18	5209.34	5268.6	1135.94	1202.24	271.79	275.42	484.43	475.75	194.96	194.16
	Laboratory 10	TYROSINE	651.918	659.492	345.609	344.586	473.907	469.261	787.97	738.131			438.845	446.403	469.266	466.652	618.538	625.289	598.287	596.341
	Laboratory 11	TYROSINE	695.1	684.8	319.6	320.7	431.6	437.3	805.4	803.7			375.9	403.9	427.1	443.9	669.6	685.4	579.4	578.2			249.5	248.5	5656.25	5692.25	1190.75	1193.25	249.3	242.2	464.8	471	184.1	178.2
	Laboratory 12	TYROSINE	712.112	696.592	377.284	374.28	566.015	586.173	906.38	856.6	86.38	83.57	479.84	480.084	509.392	517.704	671.676	681.264	651.18	635.78	205.25	208.92	292.07	296.75	5918.8	6267.5	1272.02	1283.94	275.143	253.927	464.423	479.869	189.737	199.984
	Laboratory 13	TYROSINE	452.97	461.617	249.703	241.069	361.989	364.763	622.599	517.841	41.7867	46.0937	361.886	326.497	362.764	364.044	499.883	479.973	511.554	490.434	145.669	149.803	211.475	228.213	4010.68	4113.1	1033.18	1035.8	179.425	180.729	330.427	305.574	128.828	116.548
	Laboratory 14	TYROSINE	707.08	592.57	347.04	378.87	508.64	459.7	852.38	832.7	54.65	59.13	483.72	475.79	554.66	484.02	610.58	657.29	613.66	564.5	172.62	174.31	264.61	270.14	6261.6	5666.02	1171.12	1123.37	247.79	266.31	469.28	448.67	197.2	191.35
	Laboratory 15	TYROSINE	508.2	669.8	356.3	352.2	458.8	473.5	683.5	857.5	55.7	55.2	457.3	459.2	479	438.7	663.1	680	609.4	616	166	167.2	300.5	303.5	5116.25	5151.75	1210	1236.5	267.8	268.5	481	472.2	203.9	191.5
		Sample	4	5	1	6	7	3	8	2	26	25	11	12	13	9	10	15	14	16	19	18	17	24	21	22	20	23	27	29	28	31	30	32
		Name	NIST 1869	NIST 1869	IF, partially hydrolyzed, milk-based	IF, partially hydrolyzed, milk-based	IF, partially hydrolyzed, soy-based	IF, partially hydrolyzed, soy-based	IF, elemental, amino acid based	IF, elemental, amino acid based	IF, ready-to-feed, milk based	IF, ready-to-feed, milk based	IF, milk based	IF, milk based	IF, soy based	IF, soy based	Toddler formula, milk based	Toddler formula, milk based	Adult nutritional powder, low fat	Adult nutritional powder, low fat	muva M-0142 - UHT skimmed milk	muva M-0142 - UHT skimmed milk	muva MO-0614 – Whey Powder	muva MO-0614 – Whey Powder	muva CA-0904 – Sodium Caseinate	muva CA-0904 – Sodium Caseinate	NIST SRM 1549a - Whole Milk Powder	NIST SRM 1549a - Whole Milk Powder	Bran pet food	Bran pet food	Dry pet food	Dry pet food	NIST SRM 3233 – Fortified breakfast cereal	NIST SRM 3233 – Fortified breakfast cereal
		Short Name	NIST 1869	NIST 1869	IF PH (milk)	IF PH (milk)	IF PH (soy)	IF PH (soy)	IF (AA)	IF (AA)	IF RTF (milk)	IF RTF (milk)	IF (milk)	IF (milk)	IF (soy)	IF (soy)	Toddler (milk)	Toddler (milk)	Adult (low fat)	Adult (low fat)	UHT skim	UHT skim	Whey powder	Whey powder	Na Cas	Na Cas	WMP	WMP	Bran PF	Bran PF	Dry PF	Dry PF	Cereal	Cereal
		Matrix ID	SPIFAN 1	SPIFAN 1	SPIFAN 2	SPIFAN 2	SPIFAN 3	SPIFAN 3	SPIFAN 4	SPIFAN 4	SPIFAN 5	SPIFAN 5	SPIFAN 6	SPIFAN 6	SPIFAN 7	SPIFAN 7	SPIFAN 8	SPIFAN 8	SPIFAN 9	SPIFAN 9	Dairy 1	Dairy 1	Dairy 2	Dairy 2	Dairy 3	Dairy 3	Dairy 4	Dairy 4	Cereals 1	Cereals 1	Cereals 2	Cereals 2	Cereals 3	Cereals 3
	Laboratory	amino acid	KGSZ273	LTCT316	KDOX966	ATAN351	SWUO667	MYHK654	ECHL425	UOPM297	XKIP216	HYJU890	CULF358	GBZC169	TJHR217	OACN211	EFXN778	BFAO941	LYNY751	PZGP859	DRGF365	QUET169	RJVA742	BBCV185	JNGK357	JGMT273	TKEH387	ADKC392	FMRM737	GHJR749	HWEU817	GXGS856	ZNDB409	YWRU223
	Laboratory 1	VALINE	2228.16	2846.77	1876.22	1898.11	1650.75	1551.48	3044.84	3303.97	96.5095	99.4068	1193.16	1180.38	1203.39	2833.65	1614.38	1546.36	1598.38	1541.13	223.401	218.742	616.326	634.84	6448.8	6390.95	1652.08	1715.22	1242.74	1261.3	2062.67	2005.3	839.253	1552.04
	Laboratory 2	VALINE	1101.93	1040.74	683.853	757.207	653.594	790.063	1497.8	1284.56	86.9994	83.2988	680.069	676.365	614.822	624.596	897.745	901.294	919.286	904.147	200.594	184.378	595.179	582.429	5773.99	5812.09	1507.9	1500.36	449.434	449.91	748.697	717.568	306.253	305.787
	Laboratory 3	VALINE	867.641	870.756	686.285	691.449	601.478	608.147	1237.49	1250.82	82.8077	84.3877	667.7	670.391	620.98	625.415	901.922	911.262	880.237	875.719	211.458	209.556	627.27	602.244	6031.56	6061.24	1542.71	1515.71	485.351	482.725	823.229	765.51	325.666	328.602
	Laboratory 4	VALINE	903	904	729	725	636	642	1323	1315	92	92	696	698	638	629	921	921	922	935	228	228	637	637	6266	6359	1653	1660	482	502	802	794	359	340
	Laboratory 5	VALINE	586.042	576.022	498.607	490.769	450.453	446.413	803.566	793.337	59.7255	59.9088	445.772	460.166	442.98	430.185	587.515	594.603	594.508	614.59	140.329	141.183	414.05	425.764	3926.54	4086.38	1131.95	1077.48	320.36	321.386	540.675	534.856	219.462	221.476
	Laboratory 6	VALINE	843	834	639	670	586	543	1230	1240	85	86	655	650	591	624	883	840	870	878	205	205	649	601	5970	5910	1470	1500	456	448	744	777	334	333
	Laboratory 7	VALINE	662.3	664.5	625.6	625.4	537.5	561.1	1163.4	1163.7			588.4	601.9	566.1	579.9	801.4	821	802.9	787.6			493.4	745	4531	4844.3	1283.8	1338	423	409.3	699.6	669.1	291.8	287.7
	Laboratory 8	VALINE	841.91	831.77	677.4	675.57	596.25	595.98	1192.08	1201.69	86.11	85.98	665.39	666.95	621.67	625.03	879.25	880.61	874.54	876.57	210.28	209.61	625.91	610.94	6154.4	6209.17	1574.55	1579.59	453.8	458.05	782.38	759.12	315.01	312.76
	Laboratory 9	VALINE	808.48	794.64	660.93	648.8	553.96	560.54	1233.89	1227.73	81.48	78.87	630.25	654.31	604.17	559.89	843.21	851.98	864.22	1241.18	192.61	195.69	556.09	549.33	5506.83	5591.02	1376.03	1417.28	437.67	460.87	740.06	724.21	312.86	306.43
	Laboratory 10	VALINE	887.476	894.59	709.025	713.947	640.999	632.345	1248.17	1258.69			678.239	681.475	640.856	634.955	908.736	904.513	910.945	906.625
	Laboratory 11	VALINE	905.6	909.5	707.4	699.9	617.7	656.7	1280.7	1248.4			684.4	694.9	651.9	660.5	919.8	911.1	896.6	910.3			656.75	649.25	6690.5	6686.75	1687.75	1687.5	484.5	484.4	815.4	775.9	331.6	315.2
	Laboratory 12	VALINE	920.12	914.412	745.804	740.788	566.015	586.173	1338.11	1346.4	92.6	93.78	714.156	716.04	652.336	661.956	924.736	936.38	957.96	952.76	222.91	219.94	636.11	658.22	6511.06	6503.28	1624.48	1637.5	457.783	440.076	750.071	737.148	310.574	314.105
	Laboratory 13	VALINE	565.855	568.571	483.215	474.262	410.179	370.941	1121.66	1109.33	64.3328	65.8901	602.168	515.295	380.99	390.334	640.401	629.635	792.121	681.812	144.754	144.861	411.46	412.256	3780.39	4066.94	1197.27	1243.87	318.807	315.959	476.864	474.563	209.521	211.971
	Laboratory 14	VALINE	824.16	829.73	673.65	669.83	600.59	588.53	1166.65	1186.87	92.31	90.85	653.57	668.55	627.78	603.04	812.98	865.68	840.85	863.56	224.75	218.11	599.58	618.02	6026.57	5904.34	1546.01	1501.79	500.74	497.72	780.73	827.55	366.24	345.78
	Laboratory 15	VALINE	834.1	848.2	708.9	716.3	609	627.2	1272	1256.9	87.5	87.6	679.7	692.5	632.4	573.5	911	909.5	894	905	208	210.2	623.25	626.5	5841.25	5966.75	1537.5	1590.5	463.8	465.6	755.4	774.1	327	325
